# Supplementary material for: A systematic approach to orient the human protein–protein interaction network
Source: Nat Commun. 2019 Jul 9;10:3015. doi: 10.1038/s41467-019-10887-6 (PMC6617457; doi:10.1038/s41467-019-10887-6)
Supplement: Supplementary file 4 — Supplementary Data 1 [file 41467_2019_10887_MOESM4_ESM.txt]

source_entrez_id	target_entrez_id	interaction_type	interaction_confidence	orientation_confidence	Predicted_to_be_directed
1398	2889	TRUE_STKE	0.8	5.0	1
7040	7048	TRUE_STKE	0.8	5.0	1
2099	6597	TRUE_STKE	0.8	5.0	1
4914	10818	TRUE_STKE	0.8	5.0	1
1956	868	TRUE_STKE	0.8	5.0	1
2065	1956	TRUE_STKE	0.8	5.0	1
5291	8503	TRUE_STKE	0.8	5.0	1
2064	1956	TRUE_STKE	0.8	5.0	1
2064	6464	TRUE_STKE	0.8	5.0	1
8607	6908	TRUE_STKE	0.8	5.0	1
1432	7867	TRUE_STKE	0.8	5.0	1
6850	29760	TRUE_STKE	0.8	5.0	1
5590	5170	TRUE_STKE	0.8	5.0	1
6714	207	TRUE_STKE	0.8	5.0	1
695	29760	TRUE_STKE	0.8	5.0	1
154	408	TRUE_STKE	0.8	5.0	1
8553	406	TRUE_STKE	0.8	5.0	1
8312	1499	TRUE_STKE	0.8	5.0	1
5747	2886	TRUE_STKE	0.8	5.0	1
658	4091	TRUE_STKE	0.8	5.0	1
355	8772	TRUE_STKE	0.8	5.0	1
29110	3661	TRUE_STKE	0.8	5.0	1
5599	3725	TRUE_STKE	0.8	5.0	1
1432	1649	TRUE_STKE	0.8	5.0	1
7409	3055	TRUE_STKE	0.8	5.0	1
5605	369	TRUE_STKE	0.8	5.0	1
2353	3725	TRUE_STKE	0.8	5.0	1
9500	1749	TRUE_STKE	0.8	5.0	1
11221	5600	TRUE_STKE	0.8	5.0	1
79444	56616	TRUE_STKE	0.8	5.0	1
355	356	TRUE_STKE	0.8	5.0	1
5605	5894	TRUE_STKE	0.8	5.0	1
10971	572	TRUE_STKE	0.8	5.0	1
3718	3716	TRUE_STKE	0.8	5.0	1
7409	29760	TRUE_STKE	0.8	5.0	1
6714	9564	TRUE_STKE	0.8	5.0	1
9437	919	TRUE_STKE	0.8	5.0	1
2885	1956	TRUE_STKE	0.8	5.0	1
6416	1432	TRUE_STKE	0.8	5.0	1
5777	3937	TRUE_STKE	0.8	5.0	1
658	650	TRUE_STKE	0.8	5.0	1
5781	8471	TRUE_STKE	0.8	5.0	1
5566	5894	TRUE_STKE	0.8	5.0	1
8819	9541	TRUE_STKE	0.8	5.0	1
185	408	TRUE_STKE	0.8	5.0	1
2885	868	TRUE_STKE	0.8	5.0	1
4914	6464	TRUE_STKE	0.8	5.0	1
5829	7414	TRUE_STKE	0.8	5.0	1
8986	1385	TRUE_STKE	0.8	5.0	1
1813	2773	TRUE_STKE	0.8	5.0	1
207	5140	TRUE_STKE	0.8	5.0	1
2885	23624	TRUE_STKE	0.8	5.0	1
1387	3091	TRUE_STKE	0.8	5.0	1
5781	8660	TRUE_STKE	0.8	5.0	1
1432	6667	TRUE_STKE	0.8	5.0	1
23118	7182	TRUE_STKE	0.8	5.0	1
6416	5602	TRUE_STKE	0.8	5.0	1
5608	5603	TRUE_STKE	0.8	5.0	1
5595	2002	TRUE_STKE	0.8	5.0	1
5594	8986	TRUE_STKE	0.8	5.0	1
5295	5291	TRUE_STKE	0.8	5.0	1
2869	185	TRUE_STKE	0.8	5.0	1
1843	1432	TRUE_STKE	0.8	5.0	1
1387	8648	TRUE_STKE	0.8	5.0	1
2064	2885	TRUE_STKE	0.8	5.0	1
5601	4775	TRUE_STKE	0.8	5.0	1
5829	6714	TRUE_STKE	0.8	5.0	1
5606	1432	TRUE_STKE	0.8	5.0	1
6416	5599	TRUE_STKE	0.8	5.0	1
1499	2932	TRUE_STKE	0.8	5.0	1
7048	7046	TRUE_STKE	0.8	5.0	1
387	5337	TRUE_STKE	0.8	5.0	1
153	408	TRUE_STKE	0.8	5.0	1
2885	2549	TRUE_STKE	0.8	5.0	1
7535	868	TRUE_STKE	0.8	5.0	1
4137	836	TRUE_STKE	0.8	5.0	1
2885	5747	TRUE_STKE	0.8	5.0	1
6773	10379	TRUE_STKE	0.8	5.0	1
7414	7408	TRUE_STKE	0.8	5.0	1
8325	4041	TRUE_STKE	0.8	5.0	1
2209	6850	TRUE_STKE	0.8	5.0	1
5829	3611	TRUE_STKE	0.8	5.0	1
5879	5058	TRUE_STKE	0.8	5.0	1
4294	6416	TRUE_STKE	0.8	5.0	1
5295	3667	TRUE_STKE	0.8	5.0	1
3667	8503	TRUE_STKE	0.8	5.0	1
2099	11331	TRUE_STKE	0.8	5.0	1
4615	3654	TRUE_STKE	0.8	5.0	1
8986	466	TRUE_STKE	0.8	5.0	1
56616	331	TRUE_STKE	0.8	5.0	1
596	5599	TRUE_STKE	0.8	5.0	1
25942	3065	TRUE_STKE	0.8	5.0	1
3937	3702	TRUE_STKE	0.8	5.0	1
5600	1386	TRUE_STKE	0.8	5.0	1
2099	8431	TRUE_STKE	0.8	5.0	1
650	90	TRUE_STKE	0.8	5.0	1
596	578	TRUE_STKE	0.8	5.0	1
7186	7182	TRUE_STKE	0.8	5.0	1
5595	8986	TRUE_STKE	0.8	5.0	1
9436	7305	TRUE_STKE	0.8	5.0	1
5609	5601	TRUE_STKE	0.8	5.0	1
8569	1977	TRUE_STKE	0.8	5.0	1
5595	2872	TRUE_STKE	0.8	5.0	1
1453	5187	TRUE_STKE	0.8	5.0	1
5602	3725	TRUE_STKE	0.8	5.0	1
207	5170	TRUE_STKE	0.8	5.0	1
355	5783	TRUE_STKE	0.8	5.0	1
9252	1385	TRUE_STKE	0.8	5.0	1
3717	6772	TRUE_STKE	0.8	5.0	1
3937	7409	TRUE_STKE	0.8	5.0	1
4690	1956	TRUE_STKE	0.8	5.0	1
7099	4615	TRUE_STKE	0.8	5.0	1
8648	10891	TRUE_STKE	0.8	5.0	1
382	5337	TRUE_STKE	0.8	5.0	1
9252	1978	TRUE_STKE	0.8	5.0	1
6416	51776	TRUE_STKE	0.8	5.0	1
9261	6722	TRUE_STKE	0.8	5.0	1
3320	3091	TRUE_STKE	0.8	5.0	1
1454	5187	TRUE_STKE	0.8	5.0	1
7098	148022	TRUE_STKE	0.8	5.0	1
4803	4914	TRUE_STKE	0.8	5.0	1
22914	10870	TRUE_STKE	0.8	5.0	1
5566	6261	TRUE_STKE	0.8	5.0	1
6711	4089	TRUE_STKE	0.8	5.0	1
185	409	TRUE_STKE	0.8	5.0	1
2099	2100	TRUE_STKE	0.8	5.0	1
7430	355	TRUE_STKE	0.8	5.0	1
10454	7182	TRUE_STKE	0.8	5.0	1
5777	7409	TRUE_STKE	0.8	5.0	1
652	659	TRUE_STKE	0.8	5.0	1
7046	4088	TRUE_STKE	0.8	5.0	1
6608	5727	TRUE_STKE	0.8	5.0	1
930	4067	TRUE_STKE	0.8	5.0	1
5594	1848	TRUE_STKE	0.8	5.0	1
9252	5600	TRUE_STKE	0.8	5.0	1
5781	10818	TRUE_STKE	0.8	5.0	1
597	637	TRUE_STKE	0.8	5.0	1
5594	2002	TRUE_STKE	0.8	5.0	1
7189	51135	TRUE_STKE	0.8	5.0	1
7046	4086	TRUE_STKE	0.8	5.0	1
1956	7409	TRUE_STKE	0.8	5.0	1
5777	355	TRUE_STKE	0.8	5.0	1
5594	2872	TRUE_STKE	0.8	5.0	1
208	2932	TRUE_STKE	0.8	5.0	1
5601	7157	TRUE_STKE	0.8	5.0	1
1268	2773	TRUE_STKE	0.8	5.0	1
5747	6714	TRUE_STKE	0.8	5.0	1
4615	7097	TRUE_STKE	0.8	5.0	1
7189	23118	TRUE_STKE	0.8	5.0	1
55662	3091	TRUE_STKE	0.8	5.0	1
3597	3596	TRUE_STKE	0.8	5.0	1
1499	8945	TRUE_STKE	0.8	5.0	1
5599	1386	TRUE_STKE	0.8	5.0	1
185	157	TRUE_STKE	0.8	5.0	1
208	5170	TRUE_STKE	0.8	5.0	1
10498	1387	TRUE_STKE	0.8	5.0	1
4615	114609	TRUE_STKE	0.8	5.0	1
1268	2770	TRUE_STKE	0.8	5.0	1
6197	572	TRUE_STKE	0.8	5.0	1
153	1742	TRUE_STKE	0.8	5.0	1
5058	5604	TRUE_STKE	0.8	5.0	1
5595	8569	TRUE_STKE	0.8	5.0	1
3172	1387	TRUE_STKE	0.8	5.0	1
6850	27040	TRUE_STKE	0.8	5.0	1
148022	9641	TRUE_STKE	0.8	5.0	1
1432	2872	TRUE_STKE	0.8	5.0	1
7454	998	TRUE_STKE	0.8	5.0	1
5599	7157	TRUE_STKE	0.8	5.0	1
5829	1398	TRUE_STKE	0.8	5.0	1
3716	6772	TRUE_STKE	0.8	5.0	1
572	5599	TRUE_STKE	0.8	5.0	1
4615	8772	TRUE_STKE	0.8	5.0	1
5602	7157	TRUE_STKE	0.8	5.0	1
5601	1386	TRUE_STKE	0.8	5.0	1
581	637	TRUE_STKE	0.8	5.0	1
5295	5293	TRUE_STKE	0.8	5.0	1
7133	7124	TRUE_STKE	0.8	5.0	1
1655	8648	TRUE_STKE	0.8	5.0	1
2099	10891	TRUE_STKE	0.8	5.0	1
51311	4615	TRUE_STKE	0.8	5.0	1
3716	5777	TRUE_STKE	0.8	5.0	1
657	4086	TRUE_STKE	0.8	5.0	1
207	5058	TRUE_STKE	0.8	5.0	1
1407	406	TRUE_STKE	0.8	5.0	1
6850	6464	TRUE_STKE	0.8	5.0	1
4091	4086	TRUE_STKE	0.8	5.0	1
4690	8976	TRUE_STKE	0.8	5.0	1
6469	5727	TRUE_STKE	0.8	5.0	1
57448	56616	TRUE_STKE	0.8	5.0	1
2099	5469	TRUE_STKE	0.8	5.0	1
2099	8204	TRUE_STKE	0.8	5.0	1
1499	324	TRUE_STKE	0.8	5.0	1
1398	9564	TRUE_STKE	0.8	5.0	1
2885	3667	TRUE_STKE	0.8	5.0	1
183	185	TRUE_STKE	0.8	5.0	1
3716	6773	TRUE_STKE	0.8	5.0	1
9261	1432	TRUE_STKE	0.8	5.0	1
5294	23533	TRUE_STKE	0.8	5.0	1
1453	8864	TRUE_STKE	0.8	5.0	1
5290	5295	TRUE_STKE	0.8	5.0	1
3597	3566	TRUE_STKE	0.8	5.0	1
2064	2886	TRUE_STKE	0.8	5.0	1
7297	6772	TRUE_STKE	0.8	5.0	1
27148	51684	TRUE_STKE	0.8	5.0	1
27040	5335	TRUE_STKE	0.8	5.0	1
1409	598	TRUE_STKE	0.8	5.0	1
1846	5595	TRUE_STKE	0.8	5.0	1
5747	9564	TRUE_STKE	0.8	5.0	1
5605	5595	TRUE_STKE	0.8	5.0	1
6714	50807	TRUE_STKE	0.8	5.0	1
3667	207	TRUE_STKE	0.8	5.0	1
7133	7186	TRUE_STKE	0.8	5.0	1
355	10016	TRUE_STKE	0.8	5.0	1
5601	3725	TRUE_STKE	0.8	5.0	1
657	659	TRUE_STKE	0.8	5.0	1
3611	207	TRUE_STKE	0.8	5.0	1
572	596	TRUE_STKE	0.8	5.0	1
1387	8202	TRUE_STKE	0.8	5.0	1
6416	5601	TRUE_STKE	0.8	5.0	1
2885	3937	TRUE_STKE	0.8	5.0	1
90	4090	TRUE_STKE	0.8	5.0	1
919	3932	TRUE_STKE	0.8	5.0	1
4690	3937	TRUE_STKE	0.8	5.0	1
695	355	TRUE_STKE	0.8	5.0	1
355	1956	TRUE_STKE	0.8	5.0	1
2770	111	TRUE_STKE	0.8	5.0	1
6197	5595	TRUE_STKE	0.8	5.0	1
5609	5599	TRUE_STKE	0.8	5.0	1
1408	5187	TRUE_STKE	0.8	5.0	1
3932	1445	TRUE_STKE	0.8	5.0	1
3597	7297	TRUE_STKE	0.8	5.0	1
6714	2909	TRUE_STKE	0.8	5.0	1
5600	2002	TRUE_STKE	0.8	5.0	1
6850	7409	TRUE_STKE	0.8	5.0	1
8841	9612	TRUE_STKE	0.8	5.0	1
4089	4090	TRUE_STKE	0.8	5.0	1
2099	8202	TRUE_STKE	0.8	5.0	1
1432	1385	TRUE_STKE	0.8	5.0	1
998	5058	TRUE_STKE	0.8	5.0	1
8772	8837	TRUE_STKE	0.8	5.0	1
572	5058	TRUE_STKE	0.8	5.0	1
1846	5601	TRUE_STKE	0.8	5.0	1
2099	9612	TRUE_STKE	0.8	5.0	1
6197	5594	TRUE_STKE	0.8	5.0	1
7046	4092	TRUE_STKE	0.8	5.0	1
728	727	TRUE_STKE	0.8	5.0	1
1432	2002	TRUE_STKE	0.8	5.0	1
3716	8660	TRUE_STKE	0.8	5.0	1
1956	23624	TRUE_STKE	0.8	5.0	1
5788	3932	TRUE_STKE	0.8	5.0	1
6469	2619	TRUE_STKE	0.8	5.0	1
5600	3725	TRUE_STKE	0.8	5.0	1
27040	2885	TRUE_STKE	0.8	5.0	1
8717	8772	TRUE_STKE	0.8	5.0	1
596	7157	TRUE_STKE	0.8	5.0	1
1846	5594	TRUE_STKE	0.8	5.0	1
7305	6850	TRUE_STKE	0.8	5.0	1
2099	1387	TRUE_STKE	0.8	5.0	1
925	3932	TRUE_STKE	0.8	5.0	1
7409	5879	TRUE_STKE	0.8	5.0	1
5777	6778	TRUE_STKE	0.8	5.0	1
11221	5599	TRUE_STKE	0.8	5.0	1
6850	7410	TRUE_STKE	0.8	5.0	1
1387	1385	TRUE_STKE	0.8	5.0	1
5604	369	TRUE_STKE	0.8	5.0	1
11221	5602	TRUE_STKE	0.8	5.0	1
3570	3569	TRUE_STKE	0.8	5.0	1
4294	998	TRUE_STKE	0.8	5.0	1
5603	1386	TRUE_STKE	0.8	5.0	1
2885	8660	TRUE_STKE	0.8	5.0	1
7189	1326	TRUE_STKE	0.8	5.0	1
8717	7132	TRUE_STKE	0.8	5.0	1
355	11124	TRUE_STKE	0.8	5.0	1
5187	8914	TRUE_STKE	0.8	5.0	1
5295	8471	TRUE_STKE	0.8	5.0	1
4690	5058	TRUE_STKE	0.8	5.0	1
1432	1386	TRUE_STKE	0.8	5.0	1
5295	8660	TRUE_STKE	0.8	5.0	1
1410	598	TRUE_STKE	0.8	5.0	1
673	5604	TRUE_STKE	0.8	5.0	1
5290	8503	TRUE_STKE	0.8	5.0	1
3635	6464	TRUE_STKE	0.8	5.0	1
7297	6773	TRUE_STKE	0.8	5.0	1
5894	5604	TRUE_STKE	0.8	5.0	1
8660	8503	TRUE_STKE	0.8	5.0	1
2100	9612	TRUE_STKE	0.8	5.0	1
5604	5594	TRUE_STKE	0.8	5.0	1
581	596	TRUE_STKE	0.8	5.0	1
2099	190	TRUE_STKE	0.8	5.0	1
5594	1852	TRUE_STKE	0.8	5.0	1
7186	4217	TRUE_STKE	0.8	5.0	1
7791	7408	TRUE_STKE	0.8	5.0	1
650	659	TRUE_STKE	0.8	5.0	1
27040	9402	TRUE_STKE	0.8	5.0	1
4615	51135	TRUE_STKE	0.8	5.0	1
207	5894	TRUE_STKE	0.8	5.0	1
5609	51776	TRUE_STKE	0.8	5.0	1
55824	1445	TRUE_STKE	0.8	5.0	1
1794	5879	TRUE_STKE	0.8	5.0	1
9500	4488	TRUE_STKE	0.8	5.0	1
3066	9541	TRUE_STKE	0.8	5.0	1
3716	3667	TRUE_STKE	0.8	5.0	1
9252	466	TRUE_STKE	0.8	5.0	1
4089	4087	TRUE_STKE	0.8	5.0	1
10451	3937	TRUE_STKE	0.8	5.0	1
355	1616	TRUE_STKE	0.8	5.0	1
3459	3717	TRUE_STKE	0.8	5.0	1
5566	673	TRUE_STKE	0.8	5.0	1
1398	1793	TRUE_STKE	0.8	5.0	1
7096	7097	TRUE_STKE	0.8	5.0	1
4233	355	TRUE_STKE	0.8	5.0	1
8260	3091	TRUE_STKE	0.8	5.0	1
2534	6464	TRUE_STKE	0.8	5.0	1
23013	9612	TRUE_STKE	0.8	5.0	1
3454	7297	TRUE_STKE	0.8	5.0	1
5747	23092	TRUE_STKE	0.8	5.0	1
5566	6262	TRUE_STKE	0.8	5.0	1
5604	5595	TRUE_STKE	0.8	5.0	1
4914	5595	TRUE_STKE	0.8	5.0	1
2885	6655	TRUE_STKE	0.8	5.0	1
328	3091	TRUE_STKE	0.8	5.0	1
10018	5602	TRUE_STKE	0.8	5.0	1
3566	3716	TRUE_STKE	0.8	5.0	1
2064	6714	TRUE_STKE	0.8	5.0	1
91	4087	TRUE_STKE	0.8	5.0	1
5781	2885	TRUE_STKE	0.8	5.0	1
5605	5594	TRUE_STKE	0.8	5.0	1
5781	3667	TRUE_STKE	0.8	5.0	1
2872	1977	TRUE_STKE	0.8	5.0	1
6197	1385	TRUE_STKE	0.8	5.0	1
2099	8648	TRUE_STKE	0.8	5.0	1
581	10971	TRUE_STKE	0.8	5.0	1
10818	2885	TRUE_STKE	0.8	5.0	1
637	578	TRUE_STKE	0.8	5.0	1
1978	1977	TRUE_STKE	0.8	5.0	1
8325	7471	TRUE_STKE	0.8	5.0	1
331	150684	TRUE_STKE	0.8	5.0	1
665	55240	TRUE_STKE	0.8	5.0	1
25970	4914	TRUE_STKE	0.8	5.0	1
10333	7097	TRUE_STKE	0.8	5.0	1
6464	1956	TRUE_STKE	0.8	5.0	1
3823	7305	TRUE_STKE	0.8	5.0	1
8772	9994	TRUE_STKE	0.8	5.0	1
1407	5187	TRUE_STKE	0.8	5.0	1
331	10454	TRUE_STKE	0.8	5.0	1
6198	5170	TRUE_STKE	0.8	5.0	1
51176	1044	TRUE_STKE	0.8	5.0	1
90	4086	TRUE_STKE	0.8	5.0	1
3479	3480	TRUE_STKE	0.8	5.0	1
11221	1432	TRUE_STKE	0.8	5.0	1
2885	29760	TRUE_STKE	0.8	5.0	1
90	4093	TRUE_STKE	0.8	5.0	1
6921	7428	TRUE_STKE	0.8	5.0	1
3716	6778	TRUE_STKE	0.8	5.0	1
207	2932	TRUE_STKE	0.8	5.0	1
9112	3065	TRUE_STKE	0.8	5.0	1
578	7157	TRUE_STKE	0.8	5.0	1
596	5595	TRUE_STKE	0.8	5.0	1
7132	9530	TRUE_STKE	0.8	5.0	1
7099	114609	TRUE_STKE	0.8	5.0	1
11040	572	TRUE_STKE	0.8	5.0	1
5595	3725	TRUE_STKE	0.8	5.0	1
998	10188	TRUE_STKE	0.8	5.0	1
6300	1843	TRUE_STKE	0.8	5.0	1
8771	356	TRUE_STKE	0.8	5.0	1
1846	5599	TRUE_STKE	0.8	5.0	1
4217	5609	TRUE_STKE	0.8	5.0	1
3303	9131	TRUE_STKE	0.8	5.0	1
4067	1445	TRUE_STKE	0.8	5.0	1
3565	3566	TRUE_STKE	0.8	5.0	1
6850	3937	TRUE_STKE	0.8	5.0	1
6850	2212	TRUE_STKE	0.8	5.0	1
6711	4088	TRUE_STKE	0.8	5.0	1
9641	3661	TRUE_STKE	0.8	5.0	1
8772	9191	TRUE_STKE	0.8	5.0	1
1454	1407	TRUE_STKE	0.8	5.0	1
1852	5595	TRUE_STKE	0.8	5.0	1
22914	7305	TRUE_STKE	0.8	5.0	1
207	572	TRUE_STKE	0.8	5.0	1
7100	4615	TRUE_STKE	0.8	5.0	1
657	658	TRUE_STKE	0.8	5.0	1
10454	1432	TRUE_STKE	0.8	5.0	1
5335	3702	TRUE_STKE	0.8	5.0	1
4089	4088	TRUE_STKE	0.8	5.0	1
3821	5777	TRUE_STKE	0.8	5.0	1
2889	9564	TRUE_STKE	0.8	5.0	1
6464	4067	TRUE_STKE	0.8	5.0	1
6772	10379	TRUE_STKE	0.8	5.0	1
3065	23013	TRUE_STKE	0.8	5.0	1
596	5594	TRUE_STKE	0.8	5.0	1
5594	8569	TRUE_STKE	0.8	5.0	1
3598	3596	TRUE_STKE	0.8	5.0	1
7471	4041	TRUE_STKE	0.8	5.0	1
7046	4087	TRUE_STKE	0.8	5.0	1
5747	50807	TRUE_STKE	0.8	5.0	1
2885	8471	TRUE_STKE	0.8	5.0	1
4089	51176	TRUE_STKE	0.8	5.0	1
1268	2771	TRUE_STKE	0.8	5.0	1
695	3055	TRUE_STKE	0.8	5.0	1
10000	5170	TRUE_STKE	0.8	5.0	1
3654	54472	TRUE_STKE	0.8	5.0	1
6714	6774	TRUE_STKE	0.8	5.0	1
1655	2099	TRUE_STKE	0.8	5.0	1
27040	5336	TRUE_STKE	0.8	5.0	1
6934	2033	TRUE_STKE	0.8	5.0	1
7535	3937	TRUE_STKE	0.8	5.0	1
91	4092	TRUE_STKE	0.8	5.0	1
3654	7189	TRUE_STKE	0.8	5.0	1
7124	7132	TRUE_STKE	0.8	5.0	1
8850	1387	TRUE_STKE	0.8	5.0	1
10018	5601	TRUE_STKE	0.8	5.0	1
3065	9612	TRUE_STKE	0.8	5.0	1
51176	4286	TRUE_STKE	0.8	5.0	1
4089	4086	TRUE_STKE	0.8	5.0	1
4792	7157	TRUE_STKE	0.8	5.0	1
4233	6774	TRUE_STKE	0.8	5.0	1
10018	5599	TRUE_STKE	0.8	5.0	1
1454	8864	TRUE_STKE	0.8	5.0	1
581	578	TRUE_STKE	0.8	5.0	1
961	664	TRUE_STKE	0.8	5.0	1
2885	6654	TRUE_STKE	0.8	5.0	1
1956	6714	TRUE_STKE	0.8	5.0	1
1432	8986	TRUE_STKE	0.8	5.0	1
1813	2771	TRUE_STKE	0.8	5.0	1
259197	919	TRUE_STKE	0.8	5.0	1
3937	9402	TRUE_STKE	0.8	5.0	1
185	5894	TRUE_STKE	0.8	5.0	1
658	659	TRUE_STKE	0.8	5.0	1
51284	4615	TRUE_STKE	0.8	5.0	1
1432	8569	TRUE_STKE	0.8	5.0	1
7098	4615	TRUE_STKE	0.8	5.0	1
930	7409	TRUE_STKE	0.8	5.0	1
5599	4609	TRUE_STKE	0.8	5.0	1
1385	466	TRUE_STKE	0.8	5.0	1
7186	8717	TRUE_STKE	0.8	5.0	1
148022	29110	TRUE_STKE	0.8	5.0	1
6300	5608	TRUE_STKE	0.8	5.0	1
3459	3716	TRUE_STKE	0.8	5.0	1
4093	4089	TRUE_STKE	0.8	5.0	1
7535	3932	TRUE_STKE	0.8	5.0	1
7189	10454	TRUE_STKE	0.8	5.0	1
409	5894	TRUE_STKE	0.8	5.0	1
8312	324	TRUE_STKE	0.8	5.0	1
920	3932	TRUE_STKE	0.8	5.0	1
51701	51176	TRUE_STKE	0.8	5.0	1
5595	1848	TRUE_STKE	0.8	5.0	1
1499	6934	TRUE_STKE	0.8	5.0	1
5880	5058	TRUE_STKE	0.8	5.0	1
1950	1956	TRUE_STKE	0.8	5.0	1
317	22861	TRUE_STKE	0.8	5.0	1
7410	207	TRUE_EGFR	0.8	5.0	1
6654	207	TRUE_EGFR	0.8	5.0	1
2059	207	TRUE_EGFR	0.8	5.0	1
10006	207	TRUE_EGFR	0.8	5.0	1
7410	998	TRUE_EGFR	0.8	5.0	1
6654	998	TRUE_EGFR	0.8	5.0	1
2059	998	TRUE_EGFR	0.8	5.0	1
10006	998	TRUE_EGFR	0.8	5.0	1
4214	6416	TRUE_EGFR	0.8	5.0	1
4216	6416	TRUE_EGFR	0.8	5.0	1
4296	6416	TRUE_EGFR	0.8	5.0	1
4214	5609	TRUE_EGFR	0.8	5.0	1
5606	1398	TRUE_EGFR	0.8	5.0	1
5606	5594	TRUE_EGFR	0.8	5.0	1
5606	7965	TRUE_EGFR	0.8	5.0	1
5606	9402	TRUE_EGFR	0.8	5.0	1
5606	10598	TRUE_EGFR	0.8	5.0	1
5606	26073	TRUE_EGFR	0.8	5.0	1
5608	1398	TRUE_EGFR	0.8	5.0	1
5608	1432	TRUE_EGFR	0.8	5.0	1
5608	5594	TRUE_EGFR	0.8	5.0	1
5608	7965	TRUE_EGFR	0.8	5.0	1
5608	9402	TRUE_EGFR	0.8	5.0	1
5608	10598	TRUE_EGFR	0.8	5.0	1
5608	26073	TRUE_EGFR	0.8	5.0	1
6416	1398	TRUE_EGFR	0.8	5.0	1
6416	5594	TRUE_EGFR	0.8	5.0	1
6416	7965	TRUE_EGFR	0.8	5.0	1
6416	9402	TRUE_EGFR	0.8	5.0	1
6416	10598	TRUE_EGFR	0.8	5.0	1
6416	26073	TRUE_EGFR	0.8	5.0	1
4296	5608	TRUE_EGFR	0.8	5.0	1
4296	5606	TRUE_EGFR	0.8	5.0	1
2885	128869	TRUE_EGFR	0.8	5.0	1
2885	5058	TRUE_EGFR	0.8	5.0	1
2885	5585	TRUE_EGFR	0.8	5.0	1
207	5585	TRUE_EGFR	0.8	5.0	1
998	5585	TRUE_EGFR	0.8	5.0	1
4690	5585	TRUE_EGFR	0.8	5.0	1
9610	5868	TRUE_EGFR	0.8	5.0	1
9712	5868	TRUE_EGFR	0.8	5.0	1
6009	2475	TRUE_EGFR	0.8	5.0	1
6009	4043	TRUE_EGFR	0.8	5.0	1
5058	5894	TRUE_EGFR	0.8	5.0	1
5585	5894	TRUE_EGFR	0.8	5.0	1
5058	3984	TRUE_EGFR	0.8	5.0	1
5585	3984	TRUE_EGFR	0.8	5.0	1
5585	572	TRUE_EGFR	0.8	5.0	1
207	4296	TRUE_EGFR	0.8	5.0	1
998	4296	TRUE_EGFR	0.8	5.0	1
207	4216	TRUE_EGFR	0.8	5.0	1
998	4216	TRUE_EGFR	0.8	5.0	1
207	4214	TRUE_EGFR	0.8	5.0	1
998	4214	TRUE_EGFR	0.8	5.0	1
2475	207	TRUE_EGFR	0.8	5.0	1
53827	207	TRUE_EGFR	0.8	5.0	1
5524	207	TRUE_EGFR	0.8	5.0	1
5163	207	TRUE_EGFR	0.8	5.0	1
2475	293	TRUE_EGFR	0.8	5.0	1
2475	11069	TRUE_EGFR	0.8	5.0	1
5163	293	TRUE_EGFR	0.8	5.0	1
5163	11069	TRUE_EGFR	0.8	5.0	1
5170	293	TRUE_EGFR	0.8	5.0	1
5170	11069	TRUE_EGFR	0.8	5.0	1
4043	293	TRUE_EGFR	0.8	5.0	1
4043	11069	TRUE_EGFR	0.8	5.0	1
291	293	TRUE_EGFR	0.8	5.0	1
291	11069	TRUE_EGFR	0.8	5.0	1
5592	293	TRUE_EGFR	0.8	5.0	1
5592	11069	TRUE_EGFR	0.8	5.0	1
5163	50818	TRUE_EGFR	0.8	5.0	1
5163	112476	TRUE_EGFR	0.8	5.0	1
5170	50818	TRUE_EGFR	0.8	5.0	1
5170	112476	TRUE_EGFR	0.8	5.0	1
1605	50818	TRUE_EGFR	0.8	5.0	1
1605	112476	TRUE_EGFR	0.8	5.0	1
5163	6195	TRUE_EGFR	0.8	5.0	1
5170	6195	TRUE_EGFR	0.8	5.0	1
6195	1385	TRUE_EGFR	0.8	5.0	1
3737	1385	TRUE_EGFR	0.8	5.0	1
9261	1385	TRUE_EGFR	0.8	5.0	1
1398	3737	TRUE_EGFR	0.8	5.0	1
1398	9261	TRUE_EGFR	0.8	5.0	1
1432	3737	TRUE_EGFR	0.8	5.0	1
5594	3737	TRUE_EGFR	0.8	5.0	1
5594	9261	TRUE_EGFR	0.8	5.0	1
7965	3737	TRUE_EGFR	0.8	5.0	1
7965	9261	TRUE_EGFR	0.8	5.0	1
9402	3737	TRUE_EGFR	0.8	5.0	1
9402	9261	TRUE_EGFR	0.8	5.0	1
10598	3737	TRUE_EGFR	0.8	5.0	1
10598	9261	TRUE_EGFR	0.8	5.0	1
26073	3737	TRUE_EGFR	0.8	5.0	1
26073	9261	TRUE_EGFR	0.8	5.0	1
7248	6009	TRUE_EGFR	0.8	5.0	1
7249	6009	TRUE_EGFR	0.8	5.0	1
207	7248	TRUE_EGFR	0.8	5.0	1
207	7249	TRUE_EGFR	0.8	5.0	1
3737	3315	TRUE_EGFR	0.8	5.0	1
3737	3316	TRUE_EGFR	0.8	5.0	1
9261	3315	TRUE_EGFR	0.8	5.0	1
9261	3316	TRUE_EGFR	0.8	5.0	1
5599	291	TRUE_EGFR	0.8	5.0	1
5599	5592	TRUE_EGFR	0.8	5.0	1
2549	5781	TRUE_EGFR	0.8	5.0	1
128869	5781	TRUE_EGFR	0.8	5.0	1
2549	5290	TRUE_EGFR	0.8	5.0	1
2549	5291	TRUE_EGFR	0.8	5.0	1
2549	5293	TRUE_EGFR	0.8	5.0	1
2549	5294	TRUE_EGFR	0.8	5.0	1
128869	5290	TRUE_EGFR	0.8	5.0	1
128869	5291	TRUE_EGFR	0.8	5.0	1
128869	5293	TRUE_EGFR	0.8	5.0	1
128869	5294	TRUE_EGFR	0.8	5.0	1
2549	5921	TRUE_EGFR	0.8	5.0	1
128869	5921	TRUE_EGFR	0.8	5.0	1
5781	5921	TRUE_EGFR	0.8	5.0	1
29128	8350	TRUE_balanced_E3	0.8	5.0	1
29128	8351	TRUE_E3	0.8	5.0	1
29128	8352	TRUE_E3	0.8	5.0	1
29128	8353	TRUE_E3	0.8	5.0	1
29128	8354	TRUE_E3	0.8	5.0	1
29128	8355	TRUE_E3	0.8	5.0	1
29128	8356	TRUE_E3	0.8	5.0	1
29128	8357	TRUE_balanced_E3	0.8	5.0	1
29128	8358	TRUE_E3	0.8	5.0	1
29128	8968	TRUE_E3	0.8	5.0	1
6048	340061	TRUE_E3	0.8	5.0	1
6048	5829	TRUE_balanced_E3	0.8	5.0	1
6048	51528	TRUE_E3	0.8	5.0	1
90933	5579	TRUE_balanced_E3	0.8	5.0	1
267	915	TRUE_E3	0.8	5.0	1
267	3732	TRUE_E3	0.8	5.0	1
267	1576	TRUE_E3	0.8	5.0	1
7189	207	TRUE_balanced_E3	0.8	5.0	1
7189	6885	TRUE_balanced_E3	0.8	5.0	1
7267	207	TRUE_balanced_E3	0.8	5.0	1
6596	5111	TRUE_balanced_E3	0.8	5.0	1
55182	23309	TRUE_balanced_E3	0.8	5.0	1
8405	9555	TRUE_balanced_E3	0.8	5.0	1
8405	2735	TRUE_E3	0.8	5.0	1
64750	4087	TRUE_balanced_E3	0.8	5.0	1
64750	57154	TRUE_balanced_E3	0.8	5.0	1
64750	2932	TRUE_balanced_E3	0.8	5.0	1
64750	57559	TRUE_E3	0.8	5.0	1
9810	6804	TRUE_balanced_E3	0.8	5.0	1
9810	255626	TRUE_balanced_E3	0.8	5.0	1
51255	3674	TRUE_E3	0.8	5.0	1
23304	8329	TRUE_balanced_E3	0.8	5.0	1
23304	8330	TRUE_balanced_E3	0.8	5.0	1
23304	8332	TRUE_balanced_E3	0.8	5.0	1
23304	8336	TRUE_balanced_E3	0.8	5.0	1
23304	8969	TRUE_balanced_E3	0.8	5.0	1
57630	3758	TRUE_E3	0.8	5.0	1
64219	1997	TRUE_E3	0.8	5.0	1
64219	4088	TRUE_balanced_E3	0.8	5.0	1
7428	3091	TRUE_E3	0.8	5.0	1
91445	84309	TRUE_balanced_E3	0.8	5.0	1
7186	5600	TRUE_balanced_E3	0.8	5.0	1
7186	330	TRUE_E3	0.8	5.0	1
7186	8737	TRUE_balanced_E3	0.8	5.0	1
378884	178	TRUE_balanced_E3	0.8	5.0	1
378884	7957	TRUE_balanced_E3	0.8	5.0	1
378884	5507	TRUE_E3	0.8	5.0	1
23624	6714	TRUE_balanced_E3	0.8	5.0	1
127544	54963	TRUE_balanced_E3	0.8	5.0	1
22954	51588	TRUE_balanced_E3	0.8	5.0	1
22954	10152	TRUE_balanced_E3	0.8	5.0	1
22954	84062	TRUE_balanced_E3	0.8	5.0	1
22954	58	TRUE_balanced_E3	0.8	5.0	1
6478	7186	TRUE_balanced_E3	0.8	5.0	1
6478	56992	TRUE_balanced_E3	0.8	5.0	1
6478	4659	TRUE_E3	0.8	5.0	1
6478	112399	TRUE_E3	0.8	5.0	1
6478	30011	TRUE_balanced_E3	0.8	5.0	1
6478	10253	TRUE_balanced_E3	0.8	5.0	1
220972	4287	TRUE_balanced_E3	0.8	5.0	1
220972	1576	TRUE_balanced_E3	0.8	5.0	1
220972	972	TRUE_balanced_E3	0.8	5.0	1
220972	6647	TRUE_balanced_E3	0.8	5.0	1
4850	8242	TRUE_balanced_E3	0.8	5.0	1
11059	8626	TRUE_balanced_E3	0.8	5.0	1
11059	23111	TRUE_balanced_E3	0.8	5.0	1
11059	2066	TRUE_E3	0.8	5.0	1
10273	2908	TRUE_E3	0.8	5.0	1
10273	4287	TRUE_balanced_E3	0.8	5.0	1
10273	4137	TRUE_balanced_E3	0.8	5.0	1
10273	1576	TRUE_E3	0.8	5.0	1
10273	4842	TRUE_balanced_E3	0.8	5.0	1
23077	7249	TRUE_balanced_E3	0.8	5.0	1
9817	4780	TRUE_balanced_E3	0.8	5.0	1
7706	2810	TRUE_balanced_E3	0.8	5.0	1
7706	23586	TRUE_balanced_E3	0.8	5.0	1
23024	4593	TRUE_balanced_E3	0.8	5.0	1
10299	1734	TRUE_balanced_E3	0.8	5.0	1
84282	23586	TRUE_balanced_E3	0.8	5.0	1
56254	5036	TRUE_balanced_E3	0.8	5.0	1
56254	255626	TRUE_balanced_E3	0.8	5.0	1
51366	11073	TRUE_balanced_E3	0.8	5.0	1
10616	3661	TRUE_E3	0.8	5.0	1
10616	23118	TRUE_balanced_E3	0.8	5.0	1
10616	257397	TRUE_E3	0.8	5.0	1
56852	5111	TRUE_balanced_E3	0.8	5.0	1
56852	5982	TRUE_E3	0.8	5.0	1
8945	4792	TRUE_E3	0.8	5.0	1
23608	7015	TRUE_balanced_E3	0.8	5.0	1
23608	7157	TRUE_balanced_E3	0.8	5.0	1
23608	1026	TRUE_balanced_E3	0.8	5.0	1
81559	100462977	TRUE_E3	0.8	5.0	1
81559	51586	TRUE_balanced_E3	0.8	5.0	1
81559	5080	TRUE_balanced_E3	0.8	5.0	1
57820	891	TRUE_balanced_E3	0.8	5.0	1
6477	22924	TRUE_balanced_E3	0.8	5.0	1
6477	28996	TRUE_E3	0.8	5.0	1
6477	2915	TRUE_balanced_E3	0.8	5.0	1
6477	1499	TRUE_balanced_E3	0.8	5.0	1
6477	6770	TRUE_balanced_E3	0.8	5.0	1
6477	3835	TRUE_E3	0.8	5.0	1
255488	1026	TRUE_balanced_E3	0.8	5.0	1
25897	846	TRUE_balanced_E3	0.8	5.0	1
25897	9627	TRUE_balanced_E3	0.8	5.0	1
25897	6647	TRUE_balanced_E3	0.8	5.0	1
90678	7251	TRUE_balanced_E3	0.8	5.0	1
26994	64750	TRUE_balanced_E3	0.8	5.0	1
6502	54556	TRUE_balanced_E3	0.8	5.0	1
6502	1869	TRUE_balanced_E3	0.8	5.0	1
6502	4605	TRUE_E3	0.8	5.0	1
23295	7251	TRUE_balanced_E3	0.8	5.0	1
25898	1027	TRUE_balanced_E3	0.8	5.0	1
25898	6726	TRUE_E3	0.8	5.0	1
25898	5429	TRUE_E3	0.8	5.0	1
25898	7157	TRUE_balanced_E3	0.8	5.0	1
25898	3065	TRUE_balanced_E3	0.8	5.0	1
80196	841	TRUE_balanced_E3	0.8	5.0	1
80196	843	TRUE_balanced_E3	0.8	5.0	1
285671	7546	TRUE_balanced_E3	0.8	5.0	1
165918	3014	TRUE_balanced_E3	0.8	5.0	1
165918	8329	TRUE_balanced_E3	0.8	5.0	1
165918	8330	TRUE_balanced_E3	0.8	5.0	1
165918	8332	TRUE_balanced_E3	0.8	5.0	1
165918	8336	TRUE_E3	0.8	5.0	1
165918	8969	TRUE_balanced_E3	0.8	5.0	1
23327	6331	TRUE_balanced_E3	0.8	5.0	1
23327	1184	TRUE_E3	0.8	5.0	1
23327	7046	TRUE_E3	0.8	5.0	1
23327	3738	TRUE_balanced_E3	0.8	5.0	1
23327	6507	TRUE_E3	0.8	5.0	1
23327	54407	TRUE_balanced_E3	0.8	5.0	1
23327	4087	TRUE_balanced_E3	0.8	5.0	1
23327	6440	TRUE_balanced_E3	0.8	5.0	1
23327	322	TRUE_E3	0.8	5.0	1
23327	10188	TRUE_balanced_E3	0.8	5.0	1
23327	4088	TRUE_balanced_E3	0.8	5.0	1
23327	6446	TRUE_balanced_E3	0.8	5.0	1
115426	57092	TRUE_E3	0.8	5.0	1
257218	5111	TRUE_balanced_E3	0.8	5.0	1
25820	6493	TRUE_balanced_E3	0.8	5.0	1
25820	9470	TRUE_balanced_E3	0.8	5.0	1
84708	6714	TRUE_balanced_E3	0.8	5.0	1
84708	8650	TRUE_balanced_E3	0.8	5.0	1
151636	121504	TRUE_balanced_E3	0.8	5.0	1
151636	554313	TRUE_balanced_E3	0.8	5.0	1
151636	8294	TRUE_balanced_E3	0.8	5.0	1
151636	8359	TRUE_balanced_E3	0.8	5.0	1
151636	8360	TRUE_balanced_E3	0.8	5.0	1
151636	8361	TRUE_E3	0.8	5.0	1
151636	8362	TRUE_E3	0.8	5.0	1
151636	8363	TRUE_balanced_E3	0.8	5.0	1
151636	8364	TRUE_E3	0.8	5.0	1
151636	8365	TRUE_E3	0.8	5.0	1
151636	8366	TRUE_balanced_E3	0.8	5.0	1
151636	8367	TRUE_balanced_E3	0.8	5.0	1
151636	8368	TRUE_balanced_E3	0.8	5.0	1
151636	8370	TRUE_balanced_E3	0.8	5.0	1
11236	3638	TRUE_E3	0.8	5.0	1
79589	959	TRUE_balanced_E3	0.8	5.0	1
329	9020	TRUE_balanced_E3	0.8	5.0	1
329	56616	TRUE_balanced_E3	0.8	5.0	1
329	7187	TRUE_E3	0.8	5.0	1
329	7186	TRUE_balanced_E3	0.8	5.0	1
329	7189	TRUE_balanced_E3	0.8	5.0	1
329	8737	TRUE_E3	0.8	5.0	1
329	840	TRUE_E3	0.8	5.0	1
329	836	TRUE_balanced_E3	0.8	5.0	1
5192	5830	TRUE_balanced_E3	0.8	5.0	1
92979	3383	TRUE_balanced_E3	0.8	5.0	1
55120	2177	TRUE_balanced_E3	0.8	5.0	1
55120	55215	TRUE_balanced_E3	0.8	5.0	1
672	2177	TRUE_balanced_E3	0.8	5.0	1
672	7283	TRUE_E3	0.8	5.0	1
672	5932	TRUE_balanced_E3	0.8	5.0	1
672	255626	TRUE_E3	0.8	5.0	1
672	8329	TRUE_balanced_E3	0.8	5.0	1
672	8330	TRUE_balanced_E3	0.8	5.0	1
672	8332	TRUE_balanced_E3	0.8	5.0	1
672	8336	TRUE_E3	0.8	5.0	1
672	8969	TRUE_balanced_E3	0.8	5.0	1
672	2099	TRUE_balanced_E3	0.8	5.0	1
672	5437	TRUE_balanced_E3	0.8	5.0	1
672	10062	TRUE_balanced_E3	0.8	5.0	1
672	4869	TRUE_balanced_E3	0.8	5.0	1
331	199	TRUE_E3	0.8	5.0	1
331	3303	TRUE_balanced_E3	0.8	5.0	1
331	3304	TRUE_balanced_E3	0.8	5.0	1
331	5728	TRUE_balanced_E3	0.8	5.0	1
331	10746	TRUE_E3	0.8	5.0	1
331	842	TRUE_balanced_E3	0.8	5.0	1
51529	9232	TRUE_balanced_E3	0.8	5.0	1
51529	51053	TRUE_E3	0.8	5.0	1
51529	54443	TRUE_E3	0.8	5.0	1
51529	891	TRUE_balanced_E3	0.8	5.0	1
54941	23586	TRUE_balanced_E3	0.8	5.0	1
648	51053	TRUE_E3	0.8	5.0	1
57154	7094	TRUE_E3	0.8	5.0	1
57154	387	TRUE_balanced_E3	0.8	5.0	1
330	9020	TRUE_E3	0.8	5.0	1
330	8915	TRUE_balanced_E3	0.8	5.0	1
330	7187	TRUE_balanced_E3	0.8	5.0	1
330	7189	TRUE_balanced_E3	0.8	5.0	1
330	8737	TRUE_balanced_E3	0.8	5.0	1
330	840	TRUE_E3	0.8	5.0	1
330	836	TRUE_E3	0.8	5.0	1
330	7185	TRUE_balanced_E3	0.8	5.0	1
54708	51024	TRUE_E3	0.8	5.0	1
54708	7402	TRUE_balanced_E3	0.8	5.0	1
63891	1027	TRUE_balanced_E3	0.8	5.0	1
10193	29110	TRUE_balanced_E3	0.8	5.0	1
10193	4615	TRUE_balanced_E3	0.8	5.0	1
10193	2065	TRUE_balanced_E3	0.8	5.0	1
10193	5071	TRUE_balanced_E3	0.8	5.0	1
10193	57448	TRUE_E3	0.8	5.0	1
10193	2066	TRUE_balanced_E3	0.8	5.0	1
51257	1739	TRUE_balanced_E3	0.8	5.0	1
6045	8329	TRUE_balanced_E3	0.8	5.0	1
6045	8330	TRUE_balanced_E3	0.8	5.0	1
6045	8332	TRUE_balanced_E3	0.8	5.0	1
6045	8336	TRUE_E3	0.8	5.0	1
6045	8969	TRUE_balanced_E3	0.8	5.0	1
26001	5002	TRUE_E3	0.8	5.0	1
51444	51176	TRUE_balanced_E3	0.8	5.0	1
4281	5516	TRUE_balanced_E3	0.8	5.0	1
55743	6790	TRUE_balanced_E3	0.8	5.0	1
55743	5347	TRUE_balanced_E3	0.8	5.0	1
55743	3065	TRUE_balanced_E3	0.8	5.0	1
55072	190	TRUE_balanced_E3	0.8	5.0	1
9025	8329	TRUE_E3	0.8	5.0	1
9025	8330	TRUE_balanced_E3	0.8	5.0	1
9025	8332	TRUE_balanced_E3	0.8	5.0	1
9025	8336	TRUE_E3	0.8	5.0	1
9025	8969	TRUE_E3	0.8	5.0	1
84447	267	TRUE_balanced_E3	0.8	5.0	1
84447	2861	TRUE_E3	0.8	5.0	1
84447	7157	TRUE_balanced_E3	0.8	5.0	1
84447	2081	TRUE_E3	0.8	5.0	1
81603	8651	TRUE_balanced_E3	0.8	5.0	1
26118	28996	TRUE_balanced_E3	0.8	5.0	1
26118	1734	TRUE_E3	0.8	5.0	1
55294	898	TRUE_balanced_E3	0.8	5.0	1
55294	9134	TRUE_E3	0.8	5.0	1
6737	3661	TRUE_E3	0.8	5.0	1
4193	898	TRUE_balanced_E3	0.8	5.0	1
4193	328	TRUE_balanced_E3	0.8	5.0	1
4193	367	TRUE_E3	0.8	5.0	1
4193	359	TRUE_E3	0.8	5.0	1
4193	51081	TRUE_E3	0.8	5.0	1
4193	1616	TRUE_E3	0.8	5.0	1
4193	2547	TRUE_balanced_E3	0.8	5.0	1
4193	26354	TRUE_balanced_E3	0.8	5.0	1
4193	10614	TRUE_balanced_E3	0.8	5.0	1
4193	5144	TRUE_E3	0.8	5.0	1
4193	864	TRUE_E3	0.8	5.0	1
51132	7013	TRUE_balanced_E3	0.8	5.0	1
867	2263	TRUE_balanced_E3	0.8	5.0	1
867	3480	TRUE_balanced_E3	0.8	5.0	1
867	200734	TRUE_E3	0.8	5.0	1
867	2064	TRUE_E3	0.8	5.0	1
867	2268	TRUE_E3	0.8	5.0	1
867	3561	TRUE_E3	0.8	5.0	1
867	55620	TRUE_E3	0.8	5.0	1
867	1956	TRUE_balanced_E3	0.8	5.0	1
867	25	TRUE_E3	0.8	5.0	1
867	6850	TRUE_E3	0.8	5.0	1
867	1399	TRUE_balanced_E3	0.8	5.0	1
867	10253	TRUE_E3	0.8	5.0	1
867	5335	TRUE_balanced_E3	0.8	5.0	1
867	5159	TRUE_balanced_E3	0.8	5.0	1
867	2212	TRUE_balanced_E3	0.8	5.0	1
867	921	TRUE_balanced_E3	0.8	5.0	1
867	7010	TRUE_balanced_E3	0.8	5.0	1
867	3394	TRUE_balanced_E3	0.8	5.0	1
867	4352	TRUE_E3	0.8	5.0	1
867	3815	TRUE_balanced_E3	0.8	5.0	1
867	4772	TRUE_balanced_E3	0.8	5.0	1
867	2046	TRUE_balanced_E3	0.8	5.0	1
54476	7187	TRUE_balanced_E3	0.8	5.0	1
54476	54106	TRUE_balanced_E3	0.8	5.0	1
54476	8737	TRUE_balanced_E3	0.8	5.0	1
54476	7099	TRUE_balanced_E3	0.8	5.0	1
79872	999	TRUE_balanced_E3	0.8	5.0	1
4214	3725	TRUE_balanced_E3	0.8	5.0	1
4214	5595	TRUE_balanced_E3	0.8	5.0	1
28962	2773	TRUE_balanced_E3	0.8	5.0	1
6049	367	TRUE_balanced_E3	0.8	5.0	1
6049	3987	TRUE_balanced_E3	0.8	5.0	1
23321	4747	TRUE_balanced_E3	0.8	5.0	1
5071	4287	TRUE_balanced_E3	0.8	5.0	1
5071	5134	TRUE_E3	0.8	5.0	1
5071	7965	TRUE_balanced_E3	0.8	5.0	1
5071	2861	TRUE_balanced_E3	0.8	5.0	1
5071	9627	TRUE_balanced_E3	0.8	5.0	1
5071	6493	TRUE_balanced_E3	0.8	5.0	1
5071	7416	TRUE_balanced_E3	0.8	5.0	1
84759	8329	TRUE_E3	0.8	5.0	1
84759	8330	TRUE_balanced_E3	0.8	5.0	1
84759	8332	TRUE_E3	0.8	5.0	1
84759	8336	TRUE_E3	0.8	5.0	1
84759	8969	TRUE_balanced_E3	0.8	5.0	1
57617	10769	TRUE_E3	0.8	5.0	1
83737	7050	TRUE_balanced_E3	0.8	5.0	1
83737	867	TRUE_balanced_E3	0.8	5.0	1
83737	7852	TRUE_E3	0.8	5.0	1
83737	10628	TRUE_E3	0.8	5.0	1
83737	7161	TRUE_balanced_E3	0.8	5.0	1
83737	4854	TRUE_E3	0.8	5.0	1
83737	6416	TRUE_E3	0.8	5.0	1
83737	51100	TRUE_E3	0.8	5.0	1
83737	8767	TRUE_balanced_E3	0.8	5.0	1
83737	3636	TRUE_balanced_E3	0.8	5.0	1
26270	1111	TRUE_balanced_E3	0.8	5.0	1
10206	7415	TRUE_balanced_E3	0.8	5.0	1
11060	1959	TRUE_E3	0.8	5.0	1
10210	4824	TRUE_balanced_E3	0.8	5.0	1
10210	7157	TRUE_balanced_E3	0.8	5.0	1
7337	6622	TRUE_E3	0.8	5.0	1
7337	301	TRUE_balanced_E3	0.8	5.0	1
7337	4176	TRUE_E3	0.8	5.0	1
7337	5887	TRUE_E3	0.8	5.0	1
7337	5886	TRUE_balanced_E3	0.8	5.0	1
7337	5371	TRUE_balanced_E3	0.8	5.0	1
7337	10094	TRUE_balanced_E3	0.8	5.0	1
7337	7157	TRUE_balanced_E3	0.8	5.0	1
7337	23513	TRUE_balanced_E3	0.8	5.0	1
8805	7157	TRUE_balanced_E3	0.8	5.0	1
64326	31	TRUE_balanced_E3	0.8	5.0	1
64326	200186	TRUE_E3	0.8	5.0	1
64326	7157	TRUE_balanced_E3	0.8	5.0	1
54455	7157	TRUE_balanced_E3	0.8	5.0	1
5062	5617	TRUE_balanced_kpi	0.8	5.0	1
5580	653361	TRUE_balanced_kpi	0.8	5.0	1
5580	10014	TRUE_balanced_kpi	0.8	5.0	1
5580	7137	TRUE_kpi	0.8	5.0	1
5580	2539	TRUE_kpi	0.8	5.0	1
5580	9987	TRUE_kpi	0.8	5.0	1
5580	775	TRUE_kpi	0.8	5.0	1
5580	3985	TRUE_kpi	0.8	5.0	1
5580	7139	TRUE_kpi	0.8	5.0	1
5580	3667	TRUE_balanced_kpi	0.8	5.0	1
5580	4582	TRUE_balanced_kpi	0.8	5.0	1
5580	7818	TRUE_kpi	0.8	5.0	1
5580	2063	TRUE_balanced_kpi	0.8	5.0	1
5580	8395	TRUE_balanced_kpi	0.8	5.0	1
5580	23604	TRUE_kpi	0.8	5.0	1
5580	10495	TRUE_kpi	0.8	5.0	1
5580	4607	TRUE_balanced_kpi	0.8	5.0	1
5580	7439	TRUE_balanced_kpi	0.8	5.0	1
5580	6199	TRUE_balanced_kpi	0.8	5.0	1
5580	10128	TRUE_kpi	0.8	5.0	1
5580	6188	TRUE_balanced_kpi	0.8	5.0	1
5580	7443	TRUE_balanced_kpi	0.8	5.0	1
5580	8787	TRUE_kpi	0.8	5.0	1
5580	5310	TRUE_kpi	0.8	5.0	1
5580	5338	TRUE_kpi	0.8	5.0	1
5580	9531	TRUE_balanced_kpi	0.8	5.0	1
5580	3689	TRUE_balanced_kpi	0.8	5.0	1
5580	59341	TRUE_kpi	0.8	5.0	1
5580	3936	TRUE_kpi	0.8	5.0	1
5580	3856	TRUE_balanced_kpi	0.8	5.0	1
5580	3159	TRUE_balanced_kpi	0.8	5.0	1
5580	6464	TRUE_balanced_kpi	0.8	5.0	1
5580	1994	TRUE_kpi	0.8	5.0	1
5580	10155	TRUE_balanced_kpi	0.8	5.0	1
5580	6194	TRUE_balanced_kpi	0.8	5.0	1
5580	6772	TRUE_balanced_kpi	0.8	5.0	1
5580	1622	TRUE_balanced_kpi	0.8	5.0	1
5580	2931	TRUE_kpi	0.8	5.0	1
5580	7852	TRUE_kpi	0.8	5.0	1
5580	26472	TRUE_balanced_kpi	0.8	5.0	1
5580	79718	TRUE_kpi	0.8	5.0	1
5580	7225	TRUE_kpi	0.8	5.0	1
5580	1601	TRUE_kpi	0.8	5.0	1
5580	2932	TRUE_balanced_kpi	0.8	5.0	1
5580	6774	TRUE_balanced_kpi	0.8	5.0	1
5580	57379	TRUE_kpi	0.8	5.0	1
5580	26191	TRUE_balanced_kpi	0.8	5.0	1
5580	4846	TRUE_kpi	0.8	5.0	1
5580	2033	TRUE_balanced_kpi	0.8	5.0	1
5580	4780	TRUE_kpi	0.8	5.0	1
5580	860	TRUE_balanced_kpi	0.8	5.0	1
5580	6609	TRUE_balanced_kpi	0.8	5.0	1
5580	2314	TRUE_kpi	0.8	5.0	1
5580	79811	TRUE_kpi	0.8	5.0	1
5580	126961	TRUE_balanced_kpi	0.8	5.0	1
5580	1535	TRUE_kpi	0.8	5.0	1
5580	7157	TRUE_balanced_kpi	0.8	5.0	1
5580	5036	TRUE_kpi	0.8	5.0	1
5580	6868	TRUE_kpi	0.8	5.0	1
5580	84329	TRUE_kpi	0.8	5.0	1
5580	83478	TRUE_kpi	0.8	5.0	1
5580	728	TRUE_kpi	0.8	5.0	1
5580	57048	TRUE_kpi	0.8	5.0	1
5580	1124	TRUE_kpi	0.8	5.0	1
5580	5037	TRUE_kpi	0.8	5.0	1
5580	25780	TRUE_balanced_kpi	0.8	5.0	1
5580	94274	TRUE_kpi	0.8	5.0	1
11040	1975	TRUE_balanced_kpi	0.8	5.0	1
11040	1026	TRUE_balanced_kpi	0.8	5.0	1
11040	4609	TRUE_balanced_kpi	0.8	5.0	1
815	4747	TRUE_balanced_kpi	0.8	5.0	1
815	775	TRUE_kpi	0.8	5.0	1
815	3709	TRUE_kpi	0.8	5.0	1
815	151056	TRUE_kpi	0.8	5.0	1
815	90550	TRUE_kpi	0.8	5.0	1
815	4638	TRUE_kpi	0.8	5.0	1
815	3751	TRUE_kpi	0.8	5.0	1
815	3269	TRUE_kpi	0.8	5.0	1
815	2697	TRUE_balanced_kpi	0.8	5.0	1
815	4087	TRUE_balanced_kpi	0.8	5.0	1
815	7139	TRUE_kpi	0.8	5.0	1
815	3706	TRUE_kpi	0.8	5.0	1
815	9612	TRUE_kpi	0.8	5.0	1
815	10052	TRUE_kpi	0.8	5.0	1
815	4204	TRUE_kpi	0.8	5.0	1
815	286151	TRUE_kpi	0.8	5.0	1
815	6236	TRUE_balanced_kpi	0.8	5.0	1
815	6853	TRUE_kpi	0.8	5.0	1
815	3688	TRUE_kpi	0.8	5.0	1
815	7054	TRUE_kpi	0.8	5.0	1
815	22999	TRUE_kpi	0.8	5.0	1
815	6697	TRUE_kpi	0.8	5.0	1
815	25898	TRUE_kpi	0.8	5.0	1
815	1739	TRUE_kpi	0.8	5.0	1
815	6531	TRUE_kpi	0.8	5.0	1
815	774	TRUE_kpi	0.8	5.0	1
815	8557	TRUE_balanced_kpi	0.8	5.0	1
815	3991	TRUE_kpi	0.8	5.0	1
815	121278	TRUE_kpi	0.8	5.0	1
815	2911	TRUE_balanced_kpi	0.8	5.0	1
815	2113	TRUE_balanced_kpi	0.8	5.0	1
815	4627	TRUE_balanced_kpi	0.8	5.0	1
815	11127	TRUE_kpi	0.8	5.0	1
815	1027	TRUE_kpi	0.8	5.0	1
815	6722	TRUE_kpi	0.8	5.0	1
815	84433	TRUE_kpi	0.8	5.0	1
815	7442	TRUE_kpi	0.8	5.0	1
815	6262	TRUE_kpi	0.8	5.0	1
815	10006	TRUE_kpi	0.8	5.0	1
815	2890	TRUE_kpi	0.8	5.0	1
815	5331	TRUE_kpi	0.8	5.0	1
815	5786	TRUE_balanced_kpi	0.8	5.0	1
815	9270	TRUE_kpi	0.8	5.0	1
815	2893	TRUE_kpi	0.8	5.0	1
815	6532	TRUE_kpi	0.8	5.0	1
815	22871	TRUE_kpi	0.8	5.0	1
815	1385	TRUE_balanced_kpi	0.8	5.0	1
815	779	TRUE_balanced_kpi	0.8	5.0	1
815	2316	TRUE_balanced_kpi	0.8	5.0	1
815	960	TRUE_kpi	0.8	5.0	1
815	94274	TRUE_balanced_kpi	0.8	5.0	1
815	2904	TRUE_kpi	0.8	5.0	1
815	2673	TRUE_balanced_kpi	0.8	5.0	1
815	84446	TRUE_kpi	0.8	5.0	1
815	1499	TRUE_balanced_kpi	0.8	5.0	1
815	4842	TRUE_kpi	0.8	5.0	1
815	4137	TRUE_kpi	0.8	5.0	1
815	1814	TRUE_kpi	0.8	5.0	1
815	240	TRUE_kpi	0.8	5.0	1
815	2739	TRUE_kpi	0.8	5.0	1
815	6622	TRUE_balanced_kpi	0.8	5.0	1
815	2550	TRUE_kpi	0.8	5.0	1
815	8851	TRUE_kpi	0.8	5.0	1
815	8682	TRUE_kpi	0.8	5.0	1
815	1182	TRUE_balanced_kpi	0.8	5.0	1
815	5747	TRUE_balanced_kpi	0.8	5.0	1
815	3297	TRUE_kpi	0.8	5.0	1
1457	23586	TRUE_kpi	0.8	5.0	1
1457	8091	TRUE_kpi	0.8	5.0	1
1457	1649	TRUE_kpi	0.8	5.0	1
1457	4311	TRUE_kpi	0.8	5.0	1
1457	5728	TRUE_kpi	0.8	5.0	1
1457	9252	TRUE_kpi	0.8	5.0	1
1457	5504	TRUE_kpi	0.8	5.0	1
1457	1080	TRUE_kpi	0.8	5.0	1
1457	6711	TRUE_kpi	0.8	5.0	1
1457	6550	TRUE_kpi	0.8	5.0	1
1457	3667	TRUE_kpi	0.8	5.0	1
1457	8864	TRUE_kpi	0.8	5.0	1
1457	11124	TRUE_kpi	0.8	5.0	1
1457	4628	TRUE_balanced_kpi	0.8	5.0	1
1457	1385	TRUE_balanced_kpi	0.8	5.0	1
1457	996	TRUE_kpi	0.8	5.0	1
1457	3897	TRUE_kpi	0.8	5.0	1
1457	7515	TRUE_kpi	0.8	5.0	1
1457	10951	TRUE_kpi	0.8	5.0	1
1457	6193	TRUE_kpi	0.8	5.0	1
1457	7448	TRUE_kpi	0.8	5.0	1
1457	8976	TRUE_kpi	0.8	5.0	1
1457	10921	TRUE_kpi	0.8	5.0	1
1457	1495	TRUE_kpi	0.8	5.0	1
1457	9612	TRUE_kpi	0.8	5.0	1
1457	7528	TRUE_kpi	0.8	5.0	1
1457	7454	TRUE_kpi	0.8	5.0	1
1457	6772	TRUE_balanced_kpi	0.8	5.0	1
1457	775	TRUE_kpi	0.8	5.0	1
1457	1983	TRUE_kpi	0.8	5.0	1
1457	999	TRUE_kpi	0.8	5.0	1
1457	3150	TRUE_kpi	0.8	5.0	1
1457	10320	TRUE_balanced_kpi	0.8	5.0	1
1457	5337	TRUE_kpi	0.8	5.0	1
1457	5601	TRUE_kpi	0.8	5.0	1
1457	3725	TRUE_kpi	0.8	5.0	1
1457	653361	TRUE_kpi	0.8	5.0	1
1457	7088	TRUE_kpi	0.8	5.0	1
1457	10163	TRUE_kpi	0.8	5.0	1
1457	9049	TRUE_kpi	0.8	5.0	1
1457	6571	TRUE_balanced_kpi	0.8	5.0	1
1457	23397	TRUE_kpi	0.8	5.0	1
1457	3217	TRUE_kpi	0.8	5.0	1
1457	6520	TRUE_balanced_kpi	0.8	5.0	1
1457	2332	TRUE_kpi	0.8	5.0	1
1457	9656	TRUE_kpi	0.8	5.0	1
1457	6236	TRUE_kpi	0.8	5.0	1
1457	921	TRUE_kpi	0.8	5.0	1
1457	348	TRUE_kpi	0.8	5.0	1
1457	5132	TRUE_kpi	0.8	5.0	1
1457	6749	TRUE_balanced_kpi	0.8	5.0	1
1457	3087	TRUE_balanced_kpi	0.8	5.0	1
1457	83737	TRUE_kpi	0.8	5.0	1
1457	1482	TRUE_kpi	0.8	5.0	1
1457	3603	TRUE_kpi	0.8	5.0	1
1457	1616	TRUE_kpi	0.8	5.0	1
1457	6553	TRUE_kpi	0.8	5.0	1
1457	5664	TRUE_kpi	0.8	5.0	1
1457	361	TRUE_balanced_kpi	0.8	5.0	1
1457	51447	TRUE_kpi	0.8	5.0	1
1457	64215	TRUE_kpi	0.8	5.0	1
1457	409	TRUE_kpi	0.8	5.0	1
1457	7150	TRUE_kpi	0.8	5.0	1
1457	6732	TRUE_balanced_kpi	0.8	5.0	1
1457	8618	TRUE_kpi	0.8	5.0	1
1457	8554	TRUE_kpi	0.8	5.0	1
1457	4620	TRUE_kpi	0.8	5.0	1
1457	6326	TRUE_kpi	0.8	5.0	1
1457	23411	TRUE_kpi	0.8	5.0	1
1457	6303	TRUE_balanced_kpi	0.8	5.0	1
1457	7153	TRUE_kpi	0.8	5.0	1
1457	3484	TRUE_balanced_kpi	0.8	5.0	1
1457	3486	TRUE_kpi	0.8	5.0	1
1457	9126	TRUE_kpi	0.8	5.0	1
1457	6741	TRUE_balanced_kpi	0.8	5.0	1
1457	4602	TRUE_kpi	0.8	5.0	1
1457	638	TRUE_kpi	0.8	5.0	1
1457	2221	TRUE_kpi	0.8	5.0	1
1457	9894	TRUE_kpi	0.8	5.0	1
1457	2596	TRUE_kpi	0.8	5.0	1
1457	8805	TRUE_balanced_kpi	0.8	5.0	1
1457	4691	TRUE_balanced_kpi	0.8	5.0	1
1457	80821	TRUE_balanced_kpi	0.8	5.0	1
1457	10808	TRUE_kpi	0.8	5.0	1
1457	4193	TRUE_balanced_kpi	0.8	5.0	1
1457	10664	TRUE_balanced_kpi	0.8	5.0	1
1457	10809	TRUE_kpi	0.8	5.0	1
1457	1755	TRUE_balanced_kpi	0.8	5.0	1
1457	4947	TRUE_kpi	0.8	5.0	1
1457	7013	TRUE_kpi	0.8	5.0	1
1457	4867	TRUE_balanced_kpi	0.8	5.0	1
1457	4593	TRUE_kpi	0.8	5.0	1
1457	103910	TRUE_kpi	0.8	5.0	1
1457	207	TRUE_balanced_kpi	0.8	5.0	1
1457	1636	TRUE_kpi	0.8	5.0	1
1457	4171	TRUE_kpi	0.8	5.0	1
1457	997	TRUE_kpi	0.8	5.0	1
1457	4059	TRUE_kpi	0.8	5.0	1
1457	23541	TRUE_kpi	0.8	5.0	1
1457	23	TRUE_kpi	0.8	5.0	1
1457	3320	TRUE_balanced_kpi	0.8	5.0	1
1457	64170	TRUE_kpi	0.8	5.0	1
1457	672	TRUE_balanced_kpi	0.8	5.0	1
1457	902	TRUE_kpi	0.8	5.0	1
1457	6722	TRUE_kpi	0.8	5.0	1
1457	5435	TRUE_balanced_kpi	0.8	5.0	1
1457	8125	TRUE_kpi	0.8	5.0	1
1457	90480	TRUE_kpi	0.8	5.0	1
1457	6804	TRUE_kpi	0.8	5.0	1
1457	3482	TRUE_kpi	0.8	5.0	1
1457	2071	TRUE_balanced_kpi	0.8	5.0	1
1457	3428	TRUE_kpi	0.8	5.0	1
1457	10130	TRUE_kpi	0.8	5.0	1
1457	715	TRUE_balanced_kpi	0.8	5.0	1
1457	51176	TRUE_kpi	0.8	5.0	1
1457	10963	TRUE_balanced_kpi	0.8	5.0	1
1457	8682	TRUE_kpi	0.8	5.0	1
1457	6709	TRUE_balanced_kpi	0.8	5.0	1
1457	54926	TRUE_balanced_kpi	0.8	5.0	1
1457	7157	TRUE_balanced_kpi	0.8	5.0	1
1457	1978	TRUE_kpi	0.8	5.0	1
1457	1936	TRUE_balanced_kpi	0.8	5.0	1
1457	4363	TRUE_balanced_kpi	0.8	5.0	1
1457	19	TRUE_kpi	0.8	5.0	1
1457	5045	TRUE_kpi	0.8	5.0	1
1457	813	TRUE_kpi	0.8	5.0	1
1457	6285	TRUE_kpi	0.8	5.0	1
1457	4609	TRUE_balanced_kpi	0.8	5.0	1
1457	9616	TRUE_balanced_kpi	0.8	5.0	1
1457	1390	TRUE_kpi	0.8	5.0	1
1457	7035	TRUE_kpi	0.8	5.0	1
1457	2997	TRUE_kpi	0.8	5.0	1
1457	7291	TRUE_kpi	0.8	5.0	1
1457	4627	TRUE_kpi	0.8	5.0	1
1457	5883	TRUE_kpi	0.8	5.0	1
1457	55502	TRUE_kpi	0.8	5.0	1
1457	1027	TRUE_kpi	0.8	5.0	1
1457	10541	TRUE_kpi	0.8	5.0	1
1457	5684	TRUE_balanced_kpi	0.8	5.0	1
1457	5511	TRUE_kpi	0.8	5.0	1
1457	7428	TRUE_balanced_kpi	0.8	5.0	1
1457	5305	TRUE_kpi	0.8	5.0	1
1457	4603	TRUE_balanced_kpi	0.8	5.0	1
1457	5393	TRUE_kpi	0.8	5.0	1
1457	4150	TRUE_kpi	0.8	5.0	1
1457	4205	TRUE_kpi	0.8	5.0	1
1457	10814	TRUE_kpi	0.8	5.0	1
1457	5888	TRUE_kpi	0.8	5.0	1
1457	5077	TRUE_kpi	0.8	5.0	1
1457	10971	TRUE_kpi	0.8	5.0	1
1457	7126	TRUE_kpi	0.8	5.0	1
1457	4074	TRUE_kpi	0.8	5.0	1
1457	429	TRUE_kpi	0.8	5.0	1
1457	26088	TRUE_kpi	0.8	5.0	1
1457	3651	TRUE_kpi	0.8	5.0	1
1457	7518	TRUE_kpi	0.8	5.0	1
1457	8841	TRUE_kpi	0.8	5.0	1
1457	11140	TRUE_kpi	0.8	5.0	1
1457	4735	TRUE_kpi	0.8	5.0	1
1457	994	TRUE_kpi	0.8	5.0	1
1457	1308	TRUE_kpi	0.8	5.0	1
1457	4149	TRUE_kpi	0.8	5.0	1
1457	5981	TRUE_kpi	0.8	5.0	1
1457	3326	TRUE_kpi	0.8	5.0	1
1457	2904	TRUE_kpi	0.8	5.0	1
1457	112755	TRUE_kpi	0.8	5.0	1
1457	5371	TRUE_balanced_kpi	0.8	5.0	1
1457	3216	TRUE_kpi	0.8	5.0	1
1457	3066	TRUE_balanced_kpi	0.8	5.0	1
1457	7884	TRUE_balanced_kpi	0.8	5.0	1
1457	835	TRUE_kpi	0.8	5.0	1
1457	6615	TRUE_balanced_kpi	0.8	5.0	1
1457	23237	TRUE_balanced_kpi	0.8	5.0	1
1457	5176	TRUE_kpi	0.8	5.0	1
1457	4613	TRUE_kpi	0.8	5.0	1
1457	5303	TRUE_balanced_kpi	0.8	5.0	1
1457	779	TRUE_balanced_kpi	0.8	5.0	1
1457	5905	TRUE_balanced_kpi	0.8	5.0	1
1457	89874	TRUE_kpi	0.8	5.0	1
1457	405	TRUE_kpi	0.8	5.0	1
1457	2703	TRUE_kpi	0.8	5.0	1
1457	7298	TRUE_kpi	0.8	5.0	1
1457	1212	TRUE_kpi	0.8	5.0	1
1457	9129	TRUE_kpi	0.8	5.0	1
1457	8614	TRUE_kpi	0.8	5.0	1
1457	5810	TRUE_kpi	0.8	5.0	1
1457	3811	TRUE_kpi	0.8	5.0	1
1457	2243	TRUE_kpi	0.8	5.0	1
1457	4361	TRUE_balanced_kpi	0.8	5.0	1
1457	197	TRUE_kpi	0.8	5.0	1
1457	7258	TRUE_kpi	0.8	5.0	1
1457	995	TRUE_balanced_kpi	0.8	5.0	1
1457	3065	TRUE_balanced_kpi	0.8	5.0	1
1457	10728	TRUE_kpi	0.8	5.0	1
1457	9987	TRUE_kpi	0.8	5.0	1
1457	829	TRUE_kpi	0.8	5.0	1
1457	10815	TRUE_kpi	0.8	5.0	1
1457	7421	TRUE_kpi	0.8	5.0	1
1457	7465	TRUE_kpi	0.8	5.0	1
1457	406	TRUE_balanced_kpi	0.8	5.0	1
1457	3949	TRUE_kpi	0.8	5.0	1
1457	2354	TRUE_kpi	0.8	5.0	1
1457	29993	TRUE_balanced_kpi	0.8	5.0	1
1457	100616101	TRUE_balanced_kpi	0.8	5.0	1
1457	6622	TRUE_kpi	0.8	5.0	1
1457	9141	TRUE_kpi	0.8	5.0	1
1457	3978	TRUE_balanced_kpi	0.8	5.0	1
1457	4605	TRUE_kpi	0.8	5.0	1
1457	8986	TRUE_balanced_kpi	0.8	5.0	1
1457	7020	TRUE_balanced_kpi	0.8	5.0	1
1457	10287	TRUE_balanced_kpi	0.8	5.0	1
1457	5295	TRUE_kpi	0.8	5.0	1
6790	1400	TRUE_balanced_kpi	0.8	5.0	1
6790	11124	TRUE_kpi	0.8	5.0	1
6790	22974	TRUE_kpi	0.8	5.0	1
6790	10095	TRUE_kpi	0.8	5.0	1
6790	672	TRUE_balanced_kpi	0.8	5.0	1
6790	11004	TRUE_kpi	0.8	5.0	1
6790	10514	TRUE_balanced_kpi	0.8	5.0	1
6790	2932	TRUE_balanced_kpi	0.8	5.0	1
6790	22822	TRUE_kpi	0.8	5.0	1
6790	1069	TRUE_kpi	0.8	5.0	1
6790	64506	TRUE_kpi	0.8	5.0	1
6790	81565	TRUE_kpi	0.8	5.0	1
6790	5347	TRUE_balanced_kpi	0.8	5.0	1
6790	9787	TRUE_kpi	0.8	5.0	1
6790	8772	TRUE_kpi	0.8	5.0	1
6790	26524	TRUE_balanced_kpi	0.8	5.0	1
6790	53615	TRUE_kpi	0.8	5.0	1
6790	126961	TRUE_kpi	0.8	5.0	1
6790	79884	TRUE_balanced_kpi	0.8	5.0	1
6790	22924	TRUE_kpi	0.8	5.0	1
6790	7157	TRUE_balanced_kpi	0.8	5.0	1
6790	5300	TRUE_balanced_kpi	0.8	5.0	1
6790	23286	TRUE_balanced_kpi	0.8	5.0	1
6790	367	TRUE_balanced_kpi	0.8	5.0	1
6790	10460	TRUE_kpi	0.8	5.0	1
6790	1058	TRUE_balanced_kpi	0.8	5.0	1
6790	11186	TRUE_kpi	0.8	5.0	1
6790	4171	TRUE_kpi	0.8	5.0	1
6790	5898	TRUE_balanced_kpi	0.8	5.0	1
6790	994	TRUE_kpi	0.8	5.0	1
2962	5916	TRUE_balanced_kpi	0.8	5.0	1
9113	10413	TRUE_balanced_kpi	0.8	5.0	1
5159	5156	TRUE_kpi	0.8	5.0	1
5159	5747	TRUE_balanced_kpi	0.8	5.0	1
5159	8563	TRUE_balanced_kpi	0.8	5.0	1
5159	2534	TRUE_balanced_kpi	0.8	5.0	1
5159	4582	TRUE_kpi	0.8	5.0	1
5159	6714	TRUE_balanced_kpi	0.8	5.0	1
1022	984	TRUE_kpi	0.8	5.0	1
1022	4171	TRUE_balanced_kpi	0.8	5.0	1
1022	1021	TRUE_balanced_kpi	0.8	5.0	1
1022	22858	TRUE_kpi	0.8	5.0	1
1022	7157	TRUE_balanced_kpi	0.8	5.0	1
1022	5430	TRUE_balanced_kpi	0.8	5.0	1
1022	5914	TRUE_balanced_kpi	0.8	5.0	1
1022	1869	TRUE_balanced_kpi	0.8	5.0	1
1022	3651	TRUE_kpi	0.8	5.0	1
1022	1019	TRUE_balanced_kpi	0.8	5.0	1
1022	4086	TRUE_balanced_kpi	0.8	5.0	1
1022	84108	TRUE_kpi	0.8	5.0	1
1022	5916	TRUE_kpi	0.8	5.0	1
1022	51755	TRUE_kpi	0.8	5.0	1
1022	367	TRUE_balanced_kpi	0.8	5.0	1
5747	8874	TRUE_balanced_kpi	0.8	5.0	1
11329	117177	TRUE_balanced_kpi	0.8	5.0	1
2534	9103	TRUE_kpi	0.8	5.0	1
2534	2212	TRUE_kpi	0.8	5.0	1
5562	4137	TRUE_kpi	0.8	5.0	1
5562	79065	TRUE_kpi	0.8	5.0	1
5562	3991	TRUE_kpi	0.8	5.0	1
5562	10014	TRUE_balanced_kpi	0.8	5.0	1
5562	2475	TRUE_kpi	0.8	5.0	1
5562	2673	TRUE_kpi	0.8	5.0	1
5562	4846	TRUE_kpi	0.8	5.0	1
5562	7408	TRUE_kpi	0.8	5.0	1
5562	597	TRUE_balanced_kpi	0.8	5.0	1
5562	5507	TRUE_kpi	0.8	5.0	1
5562	7249	TRUE_kpi	0.8	5.0	1
5562	8805	TRUE_kpi	0.8	5.0	1
5562	64837	TRUE_kpi	0.8	5.0	1
5562	3838	TRUE_balanced_kpi	0.8	5.0	1
5562	29904	TRUE_kpi	0.8	5.0	1
5562	5208	TRUE_kpi	0.8	5.0	1
5562	1080	TRUE_balanced_kpi	0.8	5.0	1
5562	1027	TRUE_kpi	0.8	5.0	1
5562	7157	TRUE_balanced_kpi	0.8	5.0	1
5562	5469	TRUE_balanced_kpi	0.8	5.0	1
5562	8729	TRUE_balanced_kpi	0.8	5.0	1
5562	5527	TRUE_kpi	0.8	5.0	1
5562	3172	TRUE_balanced_kpi	0.8	5.0	1
5562	5925	TRUE_balanced_kpi	0.8	5.0	1
5562	51085	TRUE_kpi	0.8	5.0	1
5562	83478	TRUE_kpi	0.8	5.0	1
5562	3745	TRUE_kpi	0.8	5.0	1
5562	3767	TRUE_kpi	0.8	5.0	1
5562	2033	TRUE_balanced_kpi	0.8	5.0	1
5562	23216	TRUE_kpi	0.8	5.0	1
5562	3831	TRUE_kpi	0.8	5.0	1
5562	9568	TRUE_balanced_kpi	0.8	5.0	1
5562	5209	TRUE_balanced_kpi	0.8	5.0	1
5562	1407	TRUE_balanced_kpi	0.8	5.0	1
5562	1487	TRUE_balanced_kpi	0.8	5.0	1
5562	2550	TRUE_kpi	0.8	5.0	1
5562	7137	TRUE_balanced_kpi	0.8	5.0	1
5562	4638	TRUE_kpi	0.8	5.0	1
5562	3778	TRUE_kpi	0.8	5.0	1
51755	5430	TRUE_balanced_kpi	0.8	5.0	1
814	23235	TRUE_balanced_kpi	0.8	5.0	1
814	10014	TRUE_balanced_kpi	0.8	5.0	1
814	1385	TRUE_balanced_kpi	0.8	5.0	1
814	9987	TRUE_balanced_kpi	0.8	5.0	1
814	57060	TRUE_balanced_kpi	0.8	5.0	1
814	11331	TRUE_balanced_kpi	0.8	5.0	1
814	815	TRUE_balanced_kpi	0.8	5.0	1
814	3925	TRUE_balanced_kpi	0.8	5.0	1
814	4627	TRUE_balanced_kpi	0.8	5.0	1
5563	7157	TRUE_balanced_kpi	0.8	5.0	1
5563	5337	TRUE_kpi	0.8	5.0	1
5563	10014	TRUE_balanced_kpi	0.8	5.0	1
5563	597	TRUE_kpi	0.8	5.0	1
5563	996	TRUE_kpi	0.8	5.0	1
5563	2309	TRUE_kpi	0.8	5.0	1
5563	54776	TRUE_kpi	0.8	5.0	1
5563	3037	TRUE_kpi	0.8	5.0	1
5563	3745	TRUE_kpi	0.8	5.0	1
5563	7408	TRUE_kpi	0.8	5.0	1
5563	10458	TRUE_kpi	0.8	5.0	1
5563	5062	TRUE_balanced_kpi	0.8	5.0	1
5563	3551	TRUE_balanced_kpi	0.8	5.0	1
5563	9882	TRUE_kpi	0.8	5.0	1
23012	9891	TRUE_balanced_kpi	0.8	5.0	1
23012	117177	TRUE_balanced_kpi	0.8	5.0	1
5562	5894	TRUE_kpi	0.8	5.0	1
5562	1454	TRUE_kpi	0.8	5.0	1
5562	3018	TRUE_kpi	0.8	5.0	1
9261	4193	TRUE_balanced_kpi	0.8	5.0	1
51086	7137	TRUE_balanced_kpi	0.8	5.0	1
7525	1027	TRUE_balanced_kpi	0.8	5.0	1
7525	1808	TRUE_kpi	0.8	5.0	1
7525	1019	TRUE_balanced_kpi	0.8	5.0	1
5579	7137	TRUE_kpi	0.8	5.0	1
207	84335	TRUE_kpi	0.8	5.0	1
207	2309	TRUE_kpi	0.8	5.0	1
207	3164	TRUE_balanced_kpi	0.8	5.0	1
29110	57162	TRUE_balanced_kpi	0.8	5.0	1
29110	8878	TRUE_balanced_kpi	0.8	5.0	1
29110	3665	TRUE_balanced_kpi	0.8	5.0	1
29110	207	TRUE_balanced_kpi	0.8	5.0	1
29110	3663	TRUE_kpi	0.8	5.0	1
29110	3643	TRUE_kpi	0.8	5.0	1
29110	340061	TRUE_kpi	0.8	5.0	1
6197	2353	TRUE_balanced_kpi	0.8	5.0	1
6850	6521	TRUE_balanced_kpi	0.8	5.0	1
6850	9103	TRUE_kpi	0.8	5.0	1
6850	28988	TRUE_kpi	0.8	5.0	1
6850	5335	TRUE_kpi	0.8	5.0	1
6850	5336	TRUE_balanced_kpi	0.8	5.0	1
6850	10971	TRUE_balanced_kpi	0.8	5.0	1
6850	10320	TRUE_kpi	0.8	5.0	1
6850	7462	TRUE_balanced_kpi	0.8	5.0	1
6850	6776	TRUE_kpi	0.8	5.0	1
6850	5566	TRUE_balanced_kpi	0.8	5.0	1
6850	6622	TRUE_balanced_kpi	0.8	5.0	1
6850	8204	TRUE_kpi	0.8	5.0	1
6850	1845	TRUE_kpi	0.8	5.0	1
6850	695	TRUE_kpi	0.8	5.0	1
6850	257144	TRUE_balanced_kpi	0.8	5.0	1
6850	4137	TRUE_kpi	0.8	5.0	1
6850	57127	TRUE_kpi	0.8	5.0	1
6850	8395	TRUE_kpi	0.8	5.0	1
4067	1457	TRUE_balanced_kpi	0.8	5.0	1
4067	3059	TRUE_kpi	0.8	5.0	1
5584	3996	TRUE_balanced_kpi	0.8	5.0	1
5584	3993	TRUE_kpi	0.8	5.0	1
3654	57162	TRUE_kpi	0.8	5.0	1
3654	57161	TRUE_balanced_kpi	0.8	5.0	1
3654	6774	TRUE_balanced_kpi	0.8	5.0	1
6792	57689	TRUE_kpi	0.8	5.0	1
5600	9063	TRUE_balanced_kpi	0.8	5.0	1
5600	29904	TRUE_balanced_kpi	0.8	5.0	1
5600	1869	TRUE_balanced_kpi	0.8	5.0	1
5600	1956	TRUE_balanced_kpi	0.8	5.0	1
5600	8550	TRUE_kpi	0.8	5.0	1
5600	994	TRUE_kpi	0.8	5.0	1
5600	3172	TRUE_balanced_kpi	0.8	5.0	1
5600	2997	TRUE_kpi	0.8	5.0	1
5600	5581	TRUE_balanced_kpi	0.8	5.0	1
5600	2130	TRUE_balanced_kpi	0.8	5.0	1
5600	896	TRUE_balanced_kpi	0.8	5.0	1
5600	2908	TRUE_balanced_kpi	0.8	5.0	1
5600	6772	TRUE_balanced_kpi	0.8	5.0	1
65018	55288	TRUE_kpi	0.8	5.0	1
65018	5071	TRUE_balanced_kpi	0.8	5.0	1
5894	572	TRUE_kpi	0.8	5.0	1
5894	112	TRUE_balanced_kpi	0.8	5.0	1
5894	7139	TRUE_kpi	0.8	5.0	1
5894	4609	TRUE_balanced_kpi	0.8	5.0	1
5894	4659	TRUE_kpi	0.8	5.0	1
4830	8844	TRUE_balanced_kpi	0.8	5.0	1
4830	47	TRUE_balanced_kpi	0.8	5.0	1
2932	4790	TRUE_kpi	0.8	5.0	1
2932	11069	TRUE_kpi	0.8	5.0	1
9261	994	TRUE_kpi	0.8	5.0	1
9261	6197	TRUE_balanced_kpi	0.8	5.0	1
9261	3984	TRUE_kpi	0.8	5.0	1
9261	92241	TRUE_balanced_kpi	0.8	5.0	1
9261	10971	TRUE_balanced_kpi	0.8	5.0	1
9261	23677	TRUE_kpi	0.8	5.0	1
9261	27161	TRUE_balanced_kpi	0.8	5.0	1
9261	9532	TRUE_kpi	0.8	5.0	1
9261	29904	TRUE_balanced_kpi	0.8	5.0	1
9261	7054	TRUE_kpi	0.8	5.0	1
9261	3875	TRUE_balanced_kpi	0.8	5.0	1
9261	2972	TRUE_kpi	0.8	5.0	1
9261	57142	TRUE_balanced_kpi	0.8	5.0	1
9261	5347	TRUE_balanced_kpi	0.8	5.0	1
9261	54474	TRUE_kpi	0.8	5.0	1
9261	207	TRUE_balanced_kpi	0.8	5.0	1
9261	10092	TRUE_kpi	0.8	5.0	1
9261	7157	TRUE_balanced_kpi	0.8	5.0	1
9261	23650	TRUE_kpi	0.8	5.0	1
9261	5073	TRUE_balanced_kpi	0.8	5.0	1
9261	5141	TRUE_kpi	0.8	5.0	1
9261	54947	TRUE_kpi	0.8	5.0	1
9261	4046	TRUE_balanced_kpi	0.8	5.0	1
9261	8554	TRUE_balanced_kpi	0.8	5.0	1
9261	240	TRUE_balanced_kpi	0.8	5.0	1
9261	26574	TRUE_kpi	0.8	5.0	1
9261	3297	TRUE_balanced_kpi	0.8	5.0	1
9261	598	TRUE_balanced_kpi	0.8	5.0	1
9261	7249	TRUE_kpi	0.8	5.0	1
9261	995	TRUE_balanced_kpi	0.8	5.0	1
2870	7852	TRUE_balanced_kpi	0.8	5.0	1
208	6449	TRUE_balanced_kpi	0.8	5.0	1
1455	10087	TRUE_balanced_kpi	0.8	5.0	1
2268	1457	TRUE_balanced_kpi	0.8	5.0	1
2268	3059	TRUE_balanced_kpi	0.8	5.0	1
5567	4804	TRUE_kpi	0.8	5.0	1
6794	5058	TRUE_balanced_kpi	0.8	5.0	1
6794	5562	TRUE_balanced_kpi	0.8	5.0	1
3643	867	TRUE_balanced_kpi	0.8	5.0	1
6195	2115	TRUE_balanced_kpi	0.8	5.0	1
6195	1027	TRUE_kpi	0.8	5.0	1
1111	9646	TRUE_kpi	0.8	5.0	1
1111	3915	TRUE_kpi	0.8	5.0	1
1111	55308	TRUE_kpi	0.8	5.0	1
1111	9987	TRUE_kpi	0.8	5.0	1
1111	6143	TRUE_kpi	0.8	5.0	1
1111	4904	TRUE_kpi	0.8	5.0	1
1111	11177	TRUE_kpi	0.8	5.0	1
1111	641	TRUE_kpi	0.8	5.0	1
1111	1871	TRUE_balanced_kpi	0.8	5.0	1
1111	9320	TRUE_kpi	0.8	5.0	1
1111	9874	TRUE_balanced_kpi	0.8	5.0	1
1111	1198	TRUE_kpi	0.8	5.0	1
1111	2058	TRUE_balanced_kpi	0.8	5.0	1
1111	55615	TRUE_balanced_kpi	0.8	5.0	1
1111	1876	TRUE_kpi	0.8	5.0	1
1111	7157	TRUE_balanced_kpi	0.8	5.0	1
1111	83478	TRUE_balanced_kpi	0.8	5.0	1
1111	2975	TRUE_balanced_kpi	0.8	5.0	1
1111	64062	TRUE_kpi	0.8	5.0	1
1111	64423	TRUE_kpi	0.8	5.0	1
1111	90381	TRUE_balanced_kpi	0.8	5.0	1
1111	993	TRUE_kpi	0.8	5.0	1
1111	7027	TRUE_balanced_kpi	0.8	5.0	1
1111	2177	TRUE_kpi	0.8	5.0	1
1111	22913	TRUE_balanced_kpi	0.8	5.0	1
1111	7158	TRUE_kpi	0.8	5.0	1
1111	27332	TRUE_kpi	0.8	5.0	1
1111	9169	TRUE_kpi	0.8	5.0	1
1111	23524	TRUE_balanced_kpi	0.8	5.0	1
1111	2803	TRUE_kpi	0.8	5.0	1
1111	120	TRUE_kpi	0.8	5.0	1
1111	3833	TRUE_kpi	0.8	5.0	1
1111	989	TRUE_kpi	0.8	5.0	1
1111	4174	TRUE_balanced_kpi	0.8	5.0	1
1111	23013	TRUE_balanced_kpi	0.8	5.0	1
1111	55183	TRUE_kpi	0.8	5.0	1
1111	9212	TRUE_balanced_kpi	0.8	5.0	1
1111	54883	TRUE_kpi	0.8	5.0	1
1111	10432	TRUE_kpi	0.8	5.0	1
1111	3422	TRUE_kpi	0.8	5.0	1
1111	79886	TRUE_balanced_kpi	0.8	5.0	1
1111	23215	TRUE_kpi	0.8	5.0	1
1111	11186	TRUE_kpi	0.8	5.0	1
1111	5253	TRUE_kpi	0.8	5.0	1
1111	6620	TRUE_kpi	0.8	5.0	1
1111	5469	TRUE_kpi	0.8	5.0	1
1111	8030	TRUE_kpi	0.8	5.0	1
1111	51087	TRUE_kpi	0.8	5.0	1
1111	58525	TRUE_kpi	0.8	5.0	1
1111	51530	TRUE_kpi	0.8	5.0	1
1111	9972	TRUE_kpi	0.8	5.0	1
1111	26524	TRUE_balanced_kpi	0.8	5.0	1
1111	4194	TRUE_kpi	0.8	5.0	1
1111	79811	TRUE_balanced_kpi	0.8	5.0	1
1111	8473	TRUE_kpi	0.8	5.0	1
1111	79858	TRUE_balanced_kpi	0.8	5.0	1
1111	4137	TRUE_kpi	0.8	5.0	1
1111	6742	TRUE_kpi	0.8	5.0	1
1111	9656	TRUE_balanced_kpi	0.8	5.0	1
1111	3838	TRUE_kpi	0.8	5.0	1
1111	10775	TRUE_balanced_kpi	0.8	5.0	1
1111	119	TRUE_kpi	0.8	5.0	1
1111	125950	TRUE_kpi	0.8	5.0	1
1111	118	TRUE_kpi	0.8	5.0	1
1111	23253	TRUE_kpi	0.8	5.0	1
1111	55893	TRUE_kpi	0.8	5.0	1
1111	2547	TRUE_balanced_kpi	0.8	5.0	1
1111	4485	TRUE_kpi	0.8	5.0	1
1111	23077	TRUE_kpi	0.8	5.0	1
1111	84811	TRUE_balanced_kpi	0.8	5.0	1
1111	9882	TRUE_kpi	0.8	5.0	1
1111	5605	TRUE_kpi	0.8	5.0	1
1111	57062	TRUE_kpi	0.8	5.0	1
1111	79171	TRUE_kpi	0.8	5.0	1
1111	2237	TRUE_kpi	0.8	5.0	1
1111	10969	TRUE_kpi	0.8	5.0	1
1111	10155	TRUE_balanced_kpi	0.8	5.0	1
1111	5903	TRUE_kpi	0.8	5.0	1
1111	10514	TRUE_kpi	0.8	5.0	1
1111	59343	TRUE_kpi	0.8	5.0	1
1111	23271	TRUE_kpi	0.8	5.0	1
1111	26097	TRUE_kpi	0.8	5.0	1
1111	994	TRUE_kpi	0.8	5.0	1
1111	84726	TRUE_kpi	0.8	5.0	1
1111	27107	TRUE_kpi	0.8	5.0	1
1111	23133	TRUE_kpi	0.8	5.0	1
1111	29127	TRUE_kpi	0.8	5.0	1
1111	11269	TRUE_balanced_kpi	0.8	5.0	1
1111	11011	TRUE_kpi	0.8	5.0	1
1111	9181	TRUE_balanced_kpi	0.8	5.0	1
1111	51400	TRUE_kpi	0.8	5.0	1
1111	4134	TRUE_kpi	0.8	5.0	1
1111	3621	TRUE_kpi	0.8	5.0	1
1111	9129	TRUE_kpi	0.8	5.0	1
1111	254427	TRUE_kpi	0.8	5.0	1
1111	8621	TRUE_balanced_kpi	0.8	5.0	1
1111	4810	TRUE_kpi	0.8	5.0	1
1111	23223	TRUE_kpi	0.8	5.0	1
1111	5528	TRUE_balanced_kpi	0.8	5.0	1
1111	1819	TRUE_balanced_kpi	0.8	5.0	1
1111	5356	TRUE_balanced_kpi	0.8	5.0	1
1111	3096	TRUE_balanced_kpi	0.8	5.0	1
1111	55421	TRUE_balanced_kpi	0.8	5.0	1
1111	2178	TRUE_kpi	0.8	5.0	1
1111	84248	TRUE_kpi	0.8	5.0	1
1111	54206	TRUE_balanced_kpi	0.8	5.0	1
1111	84271	TRUE_balanced_kpi	0.8	5.0	1
1111	6137	TRUE_kpi	0.8	5.0	1
1111	3978	TRUE_kpi	0.8	5.0	1
1111	6850	TRUE_kpi	0.8	5.0	1
1111	3836	TRUE_balanced_kpi	0.8	5.0	1
1111	50488	TRUE_balanced_kpi	0.8	5.0	1
1111	995	TRUE_kpi	0.8	5.0	1
1111	5604	TRUE_balanced_kpi	0.8	5.0	1
1111	5925	TRUE_balanced_kpi	0.8	5.0	1
1111	4790	TRUE_balanced_kpi	0.8	5.0	1
1111	114885	TRUE_kpi	0.8	5.0	1
1111	51720	TRUE_balanced_kpi	0.8	5.0	1
1111	25942	TRUE_balanced_kpi	0.8	5.0	1
1111	8711	TRUE_kpi	0.8	5.0	1
1111	256364	TRUE_balanced_kpi	0.8	5.0	1
1111	283638	TRUE_kpi	0.8	5.0	1
1111	4008	TRUE_kpi	0.8	5.0	1
5566	2735	TRUE_kpi	0.8	5.0	1
5566	1523	TRUE_balanced_kpi	0.8	5.0	1
5566	7408	TRUE_kpi	0.8	5.0	1
5566	2932	TRUE_balanced_kpi	0.8	5.0	1
5566	5908	TRUE_kpi	0.8	5.0	1
5566	5127	TRUE_kpi	0.8	5.0	1
5566	10021	TRUE_kpi	0.8	5.0	1
5566	3758	TRUE_kpi	0.8	5.0	1
5566	4846	TRUE_kpi	0.8	5.0	1
5566	4133	TRUE_balanced_kpi	0.8	5.0	1
5566	5511	TRUE_balanced_kpi	0.8	5.0	1
5566	4638	TRUE_kpi	0.8	5.0	1
5566	3635	TRUE_kpi	0.8	5.0	1
5566	5528	TRUE_kpi	0.8	5.0	1
5566	23541	TRUE_balanced_kpi	0.8	5.0	1
5566	4261	TRUE_kpi	0.8	5.0	1
5566	8550	TRUE_kpi	0.8	5.0	1
5566	6717	TRUE_kpi	0.8	5.0	1
5566	3925	TRUE_kpi	0.8	5.0	1
5566	23327	TRUE_kpi	0.8	5.0	1
5566	8202	TRUE_kpi	0.8	5.0	1
5566	84254	TRUE_balanced_kpi	0.8	5.0	1
5566	5925	TRUE_kpi	0.8	5.0	1
5566	8065	TRUE_balanced_kpi	0.8	5.0	1
5566	4040	TRUE_kpi	0.8	5.0	1
5566	523	TRUE_kpi	0.8	5.0	1
5566	776	TRUE_kpi	0.8	5.0	1
5566	572	TRUE_kpi	0.8	5.0	1
5566	2737	TRUE_kpi	0.8	5.0	1
5566	128240	TRUE_balanced_kpi	0.8	5.0	1
5566	5335	TRUE_kpi	0.8	5.0	1
5566	41	TRUE_kpi	0.8	5.0	1
5566	23345	TRUE_balanced_kpi	0.8	5.0	1
5566	842	TRUE_balanced_kpi	0.8	5.0	1
5566	10945	TRUE_kpi	0.8	5.0	1
5566	4607	TRUE_kpi	0.8	5.0	1
5566	10811	TRUE_kpi	0.8	5.0	1
5566	2626	TRUE_kpi	0.8	5.0	1
5566	2064	TRUE_kpi	0.8	5.0	1
5566	1576	TRUE_kpi	0.8	5.0	1
5566	51339	TRUE_kpi	0.8	5.0	1
5566	4035	TRUE_kpi	0.8	5.0	1
5566	4140	TRUE_kpi	0.8	5.0	1
5566	3751	TRUE_kpi	0.8	5.0	1
5566	6223	TRUE_kpi	0.8	5.0	1
5566	84557	TRUE_kpi	0.8	5.0	1
5566	2560	TRUE_kpi	0.8	5.0	1
5566	387	TRUE_balanced_kpi	0.8	5.0	1
5566	1394	TRUE_kpi	0.8	5.0	1
5566	7137	TRUE_balanced_kpi	0.8	5.0	1
5566	57379	TRUE_kpi	0.8	5.0	1
5566	5923	TRUE_kpi	0.8	5.0	1
5566	3316	TRUE_balanced_kpi	0.8	5.0	1
5566	3024	TRUE_balanced_kpi	0.8	5.0	1
5566	4747	TRUE_kpi	0.8	5.0	1
5566	5348	TRUE_kpi	0.8	5.0	1
5566	156	TRUE_kpi	0.8	5.0	1
5566	595	TRUE_kpi	0.8	5.0	1
5566	4790	TRUE_kpi	0.8	5.0	1
5566	10060	TRUE_kpi	0.8	5.0	1
5566	169522	TRUE_kpi	0.8	5.0	1
5566	5141	TRUE_balanced_kpi	0.8	5.0	1
5566	151056	TRUE_balanced_kpi	0.8	5.0	1
5566	5213	TRUE_balanced_kpi	0.8	5.0	1
5566	5243	TRUE_balanced_kpi	0.8	5.0	1
5566	83737	TRUE_balanced_kpi	0.8	5.0	1
5566	55869	TRUE_kpi	0.8	5.0	1
5566	4150	TRUE_balanced_kpi	0.8	5.0	1
5566	775	TRUE_kpi	0.8	5.0	1
5566	401	TRUE_balanced_kpi	0.8	5.0	1
5566	2670	TRUE_kpi	0.8	5.0	1
5566	2115	TRUE_kpi	0.8	5.0	1
5566	23604	TRUE_kpi	0.8	5.0	1
5566	6722	TRUE_balanced_kpi	0.8	5.0	1
5566	3991	TRUE_kpi	0.8	5.0	1
5566	4137	TRUE_balanced_kpi	0.8	5.0	1
5566	2703	TRUE_kpi	0.8	5.0	1
5566	6770	TRUE_balanced_kpi	0.8	5.0	1
5566	1385	TRUE_balanced_kpi	0.8	5.0	1
5566	8874	TRUE_kpi	0.8	5.0	1
5566	5460	TRUE_balanced_kpi	0.8	5.0	1
5566	3781	TRUE_kpi	0.8	5.0	1
5566	26060	TRUE_kpi	0.8	5.0	1
5566	5999	TRUE_kpi	0.8	5.0	1
5566	774	TRUE_balanced_kpi	0.8	5.0	1
5566	154	TRUE_balanced_kpi	0.8	5.0	1
5566	8573	TRUE_kpi	0.8	5.0	1
5566	1838	TRUE_balanced_kpi	0.8	5.0	1
5566	2917	TRUE_balanced_kpi	0.8	5.0	1
5566	3762	TRUE_balanced_kpi	0.8	5.0	1
5566	5144	TRUE_kpi	0.8	5.0	1
5566	1452	TRUE_kpi	0.8	5.0	1
5566	5214	TRUE_balanced_kpi	0.8	5.0	1
5566	10971	TRUE_balanced_kpi	0.8	5.0	1
5566	597	TRUE_kpi	0.8	5.0	1
5566	79054	TRUE_balanced_kpi	0.8	5.0	1
5566	6915	TRUE_balanced_kpi	0.8	5.0	1
5566	3708	TRUE_balanced_kpi	0.8	5.0	1
5566	338567	TRUE_kpi	0.8	5.0	1
5566	9024	TRUE_kpi	0.8	5.0	1
5566	3172	TRUE_balanced_kpi	0.8	5.0	1
5566	5053	TRUE_kpi	0.8	5.0	1
5566	54820	TRUE_kpi	0.8	5.0	1
5566	5140	TRUE_balanced_kpi	0.8	5.0	1
5566	1503	TRUE_kpi	0.8	5.0	1
5566	4659	TRUE_balanced_kpi	0.8	5.0	1
5566	4772	TRUE_kpi	0.8	5.0	1
5566	131890	TRUE_kpi	0.8	5.0	1
5566	3269	TRUE_kpi	0.8	5.0	1
5566	3766	TRUE_kpi	0.8	5.0	1
5566	3760	TRUE_kpi	0.8	5.0	1
5566	3856	TRUE_kpi	0.8	5.0	1
5566	5979	TRUE_balanced_kpi	0.8	5.0	1
5566	1080	TRUE_kpi	0.8	5.0	1
5566	7020	TRUE_balanced_kpi	0.8	5.0	1
5566	5142	TRUE_kpi	0.8	5.0	1
5566	7490	TRUE_kpi	0.8	5.0	1
5566	26353	TRUE_balanced_kpi	0.8	5.0	1
5566	2890	TRUE_kpi	0.8	5.0	1
5566	5139	TRUE_kpi	0.8	5.0	1
5566	3761	TRUE_kpi	0.8	5.0	1
5566	6003	TRUE_kpi	0.8	5.0	1
5566	1499	TRUE_kpi	0.8	5.0	1
5566	2941	TRUE_balanced_kpi	0.8	5.0	1
5566	5208	TRUE_balanced_kpi	0.8	5.0	1
5566	59341	TRUE_kpi	0.8	5.0	1
5566	6236	TRUE_balanced_kpi	0.8	5.0	1
5566	6714	TRUE_kpi	0.8	5.0	1
5566	7054	TRUE_kpi	0.8	5.0	1
5566	5782	TRUE_kpi	0.8	5.0	1
5566	5310	TRUE_kpi	0.8	5.0	1
5566	4209	TRUE_kpi	0.8	5.0	1
5566	8912	TRUE_kpi	0.8	5.0	1
5566	56302	TRUE_kpi	0.8	5.0	1
5566	6886	TRUE_balanced_kpi	0.8	5.0	1
5566	10846	TRUE_kpi	0.8	5.0	1
5566	19	TRUE_kpi	0.8	5.0	1
5566	120892	TRUE_kpi	0.8	5.0	1
5566	7448	TRUE_balanced_kpi	0.8	5.0	1
5566	84152	TRUE_kpi	0.8	5.0	1
5566	5506	TRUE_kpi	0.8	5.0	1
5566	3783	TRUE_kpi	0.8	5.0	1
5566	3927	TRUE_kpi	0.8	5.0	1
5566	26051	TRUE_balanced_kpi	0.8	5.0	1
5566	2534	TRUE_kpi	0.8	5.0	1
5566	6426	TRUE_kpi	0.8	5.0	1
5566	2697	TRUE_kpi	0.8	5.0	1
5566	9590	TRUE_balanced_kpi	0.8	5.0	1
5566	9867	TRUE_balanced_kpi	0.8	5.0	1
5566	2494	TRUE_balanced_kpi	0.8	5.0	1
5566	94274	TRUE_kpi	0.8	5.0	1
5566	11076	TRUE_kpi	0.8	5.0	1
5566	653361	TRUE_kpi	0.8	5.0	1
5566	2893	TRUE_kpi	0.8	5.0	1
5566	29128	TRUE_kpi	0.8	5.0	1
5566	7019	TRUE_kpi	0.8	5.0	1
5566	994	TRUE_kpi	0.8	5.0	1
5566	779	TRUE_kpi	0.8	5.0	1
5566	3297	TRUE_kpi	0.8	5.0	1
5566	9181	TRUE_kpi	0.8	5.0	1
5566	6546	TRUE_balanced_kpi	0.8	5.0	1
5566	1747	TRUE_kpi	0.8	5.0	1
5566	5207	TRUE_kpi	0.8	5.0	1
5566	22999	TRUE_kpi	0.8	5.0	1
5566	1439	TRUE_kpi	0.8	5.0	1
5566	4155	TRUE_kpi	0.8	5.0	1
5566	960	TRUE_balanced_kpi	0.8	5.0	1
5566	3764	TRUE_kpi	0.8	5.0	1
5566	4602	TRUE_kpi	0.8	5.0	1
5566	5747	TRUE_kpi	0.8	5.0	1
5566	5914	TRUE_balanced_kpi	0.8	5.0	1
5566	359	TRUE_kpi	0.8	5.0	1
5566	7818	TRUE_kpi	0.8	5.0	1
5566	301	TRUE_balanced_kpi	0.8	5.0	1
5566	5176	TRUE_balanced_kpi	0.8	5.0	1
5566	5143	TRUE_kpi	0.8	5.0	1
5566	10636	TRUE_kpi	0.8	5.0	1
5566	3737	TRUE_balanced_kpi	0.8	5.0	1
5566	476	TRUE_kpi	0.8	5.0	1
5566	790	TRUE_kpi	0.8	5.0	1
5566	5454	TRUE_balanced_kpi	0.8	5.0	1
5566	3105	TRUE_kpi	0.8	5.0	1
5566	5906	TRUE_kpi	0.8	5.0	1
5566	9611	TRUE_kpi	0.8	5.0	1
5566	3768	TRUE_kpi	0.8	5.0	1
5566	10565	TRUE_kpi	0.8	5.0	1
5566	2316	TRUE_kpi	0.8	5.0	1
5566	4208	TRUE_kpi	0.8	5.0	1
5566	2898	TRUE_balanced_kpi	0.8	5.0	1
5566	10397	TRUE_balanced_kpi	0.8	5.0	1
5566	1051	TRUE_kpi	0.8	5.0	1
5566	7175	TRUE_kpi	0.8	5.0	1
5566	91683	TRUE_balanced_kpi	0.8	5.0	1
5566	6741	TRUE_balanced_kpi	0.8	5.0	1
5566	8844	TRUE_balanced_kpi	0.8	5.0	1
5566	5211	TRUE_kpi	0.8	5.0	1
5566	6194	TRUE_kpi	0.8	5.0	1
5566	10235	TRUE_kpi	0.8	5.0	1
5566	3936	TRUE_balanced_kpi	0.8	5.0	1
5566	80331	TRUE_balanced_kpi	0.8	5.0	1
5566	6662	TRUE_balanced_kpi	0.8	5.0	1
5566	396	TRUE_kpi	0.8	5.0	1
5566	5562	TRUE_kpi	0.8	5.0	1
5566	1415	TRUE_balanced_kpi	0.8	5.0	1
5566	2673	TRUE_balanced_kpi	0.8	5.0	1
5566	25777	TRUE_balanced_kpi	0.8	5.0	1
5566	3020	TRUE_balanced_kpi	0.8	5.0	1
5566	81706	TRUE_kpi	0.8	5.0	1
5566	2905	TRUE_kpi	0.8	5.0	1
5566	3709	TRUE_kpi	0.8	5.0	1
5566	7157	TRUE_balanced_kpi	0.8	5.0	1
5566	1445	TRUE_kpi	0.8	5.0	1
5566	3932	TRUE_kpi	0.8	5.0	1
5566	8428	TRUE_kpi	0.8	5.0	1
5566	121278	TRUE_kpi	0.8	5.0	1
5566	83658	TRUE_kpi	0.8	5.0	1
5566	9987	TRUE_balanced_kpi	0.8	5.0	1
5566	10777	TRUE_kpi	0.8	5.0	1
5566	3676	TRUE_balanced_kpi	0.8	5.0	1
5566	11075	TRUE_kpi	0.8	5.0	1
5566	6446	TRUE_balanced_kpi	0.8	5.0	1
5566	4059	TRUE_kpi	0.8	5.0	1
5566	240	TRUE_kpi	0.8	5.0	1
5566	11214	TRUE_balanced_kpi	0.8	5.0	1
5566	2822	TRUE_kpi	0.8	5.0	1
5566	5981	TRUE_kpi	0.8	5.0	1
5566	153	TRUE_kpi	0.8	5.0	1
5566	3008	TRUE_balanced_kpi	0.8	5.0	1
5566	1032	TRUE_balanced_kpi	0.8	5.0	1
5566	5300	TRUE_kpi	0.8	5.0	1
5566	1137	TRUE_balanced_kpi	0.8	5.0	1
5566	7421	TRUE_balanced_kpi	0.8	5.0	1
5566	1390	TRUE_kpi	0.8	5.0	1
5566	1586	TRUE_kpi	0.8	5.0	1
5566	8572	TRUE_kpi	0.8	5.0	1
5566	8671	TRUE_balanced_kpi	0.8	5.0	1
5566	9221	TRUE_kpi	0.8	5.0	1
5566	6531	TRUE_kpi	0.8	5.0	1
5566	5786	TRUE_kpi	0.8	5.0	1
5566	1207	TRUE_kpi	0.8	5.0	1
5566	6001	TRUE_balanced_kpi	0.8	5.0	1
5566	10776	TRUE_kpi	0.8	5.0	1
5566	3320	TRUE_balanced_kpi	0.8	5.0	1
5566	7052	TRUE_balanced_kpi	0.8	5.0	1
5566	5209	TRUE_kpi	0.8	5.0	1
5566	9945	TRUE_kpi	0.8	5.0	1
5566	4724	TRUE_balanced_kpi	0.8	5.0	1
5566	3691	TRUE_kpi	0.8	5.0	1
5566	8349	TRUE_kpi	0.8	5.0	1
5566	23557	TRUE_kpi	0.8	5.0	1
5566	7442	TRUE_kpi	0.8	5.0	1
5566	6711	TRUE_kpi	0.8	5.0	1
5566	134957	TRUE_kpi	0.8	5.0	1
5566	7166	TRUE_balanced_kpi	0.8	5.0	1
5566	6615	TRUE_balanced_kpi	0.8	5.0	1
5566	5331	TRUE_balanced_kpi	0.8	5.0	1
5566	362	TRUE_balanced_kpi	0.8	5.0	1
5566	4666	TRUE_kpi	0.8	5.0	1
5566	10014	TRUE_kpi	0.8	5.0	1
5566	10142	TRUE_kpi	0.8	5.0	1
5566	6790	TRUE_balanced_kpi	0.8	5.0	1
5566	2931	TRUE_balanced_kpi	0.8	5.0	1
5566	10714	TRUE_balanced_kpi	0.8	5.0	1
5566	5174	TRUE_kpi	0.8	5.0	1
5566	11186	TRUE_kpi	0.8	5.0	1
5566	3739	TRUE_kpi	0.8	5.0	1
5566	60489	TRUE_balanced_kpi	0.8	5.0	1
5566	150094	TRUE_kpi	0.8	5.0	1
5566	4881	TRUE_kpi	0.8	5.0	1
5566	7064	TRUE_kpi	0.8	5.0	1
5566	126393	TRUE_balanced_kpi	0.8	5.0	1
5566	6256	TRUE_kpi	0.8	5.0	1
5566	6011	TRUE_balanced_kpi	0.8	5.0	1
5566	51305	TRUE_balanced_kpi	0.8	5.0	1
5566	554	TRUE_kpi	0.8	5.0	1
5566	2625	TRUE_balanced_kpi	0.8	5.0	1
5566	27232	TRUE_kpi	0.8	5.0	1
5566	7080	TRUE_kpi	0.8	5.0	1
5566	3759	TRUE_kpi	0.8	5.0	1
5566	768	TRUE_kpi	0.8	5.0	1
5566	8654	TRUE_kpi	0.8	5.0	1
5566	11335	TRUE_kpi	0.8	5.0	1
5566	9568	TRUE_kpi	0.8	5.0	1
5566	51684	TRUE_balanced_kpi	0.8	5.0	1
5566	4160	TRUE_kpi	0.8	5.0	1
5566	3777	TRUE_kpi	0.8	5.0	1
5566	3784	TRUE_kpi	0.8	5.0	1
5566	2119	TRUE_balanced_kpi	0.8	5.0	1
5566	2997	TRUE_kpi	0.8	5.0	1
5566	10023	TRUE_kpi	0.8	5.0	1
5595	10163	TRUE_kpi	0.8	5.0	1
5595	7153	TRUE_balanced_kpi	0.8	5.0	1
5595	4170	TRUE_kpi	0.8	5.0	1
5595	673	TRUE_kpi	0.8	5.0	1
5595	4137	TRUE_kpi	0.8	5.0	1
5595	1978	TRUE_kpi	0.8	5.0	1
5595	1050	TRUE_kpi	0.8	5.0	1
5595	1410	TRUE_kpi	0.8	5.0	1
5595	8805	TRUE_balanced_kpi	0.8	5.0	1
5595	7054	TRUE_kpi	0.8	5.0	1
5595	9972	TRUE_balanced_kpi	0.8	5.0	1
5595	2623	TRUE_balanced_kpi	0.8	5.0	1
5595	5894	TRUE_kpi	0.8	5.0	1
5595	1847	TRUE_kpi	0.8	5.0	1
5595	5829	TRUE_kpi	0.8	5.0	1
5595	6195	TRUE_kpi	0.8	5.0	1
5595	6772	TRUE_balanced_kpi	0.8	5.0	1
5595	4150	TRUE_kpi	0.8	5.0	1
5595	3831	TRUE_kpi	0.8	5.0	1
5595	26353	TRUE_kpi	0.8	5.0	1
5595	653361	TRUE_kpi	0.8	5.0	1
5595	644	TRUE_kpi	0.8	5.0	1
5595	6786	TRUE_kpi	0.8	5.0	1
5595	8877	TRUE_kpi	0.8	5.0	1
5595	26003	TRUE_balanced_kpi	0.8	5.0	1
5595	6256	TRUE_kpi	0.8	5.0	1
5595	6868	TRUE_kpi	0.8	5.0	1
5595	26012	TRUE_balanced_kpi	0.8	5.0	1
5595	10013	TRUE_kpi	0.8	5.0	1
5595	10140	TRUE_kpi	0.8	5.0	1
5595	7249	TRUE_kpi	0.8	5.0	1
5595	23236	TRUE_kpi	0.8	5.0	1
5595	860	TRUE_kpi	0.8	5.0	1
5595	5148	TRUE_kpi	0.8	5.0	1
5595	4286	TRUE_balanced_kpi	0.8	5.0	1
5595	57591	TRUE_kpi	0.8	5.0	1
5595	156	TRUE_kpi	0.8	5.0	1
5595	51530	TRUE_balanced_kpi	0.8	5.0	1
5595	2120	TRUE_kpi	0.8	5.0	1
5595	2554	TRUE_balanced_kpi	0.8	5.0	1
5595	4066	TRUE_balanced_kpi	0.8	5.0	1
5595	6667	TRUE_balanced_kpi	0.8	5.0	1
5595	842	TRUE_kpi	0.8	5.0	1
5595	27040	TRUE_kpi	0.8	5.0	1
5595	1740	TRUE_kpi	0.8	5.0	1
5595	861	TRUE_kpi	0.8	5.0	1
5595	5460	TRUE_balanced_kpi	0.8	5.0	1
5595	782	TRUE_balanced_kpi	0.8	5.0	1
5595	1464	TRUE_balanced_kpi	0.8	5.0	1
5595	113130	TRUE_kpi	0.8	5.0	1
5595	6188	TRUE_kpi	0.8	5.0	1
5595	10018	TRUE_balanced_kpi	0.8	5.0	1
5595	10006	TRUE_balanced_kpi	0.8	5.0	1
5595	8021	TRUE_kpi	0.8	5.0	1
5595	7291	TRUE_kpi	0.8	5.0	1
5595	284312	TRUE_kpi	0.8	5.0	1
5595	4087	TRUE_balanced_kpi	0.8	5.0	1
5595	3691	TRUE_kpi	0.8	5.0	1
5595	5868	TRUE_kpi	0.8	5.0	1
5595	6531	TRUE_kpi	0.8	5.0	1
5595	7272	TRUE_kpi	0.8	5.0	1
5595	5469	TRUE_kpi	0.8	5.0	1
5595	9181	TRUE_kpi	0.8	5.0	1
5595	9252	TRUE_kpi	0.8	5.0	1
5595	5371	TRUE_balanced_kpi	0.8	5.0	1
5595	23492	TRUE_kpi	0.8	5.0	1
5595	56848	TRUE_balanced_kpi	0.8	5.0	1
5595	3297	TRUE_kpi	0.8	5.0	1
5595	9031	TRUE_kpi	0.8	5.0	1
5595	2059	TRUE_kpi	0.8	5.0	1
5595	408	TRUE_kpi	0.8	5.0	1
5595	6532	TRUE_kpi	0.8	5.0	1
5595	4261	TRUE_kpi	0.8	5.0	1
5595	2969	TRUE_kpi	0.8	5.0	1
5595	841	TRUE_kpi	0.8	5.0	1
5595	25830	TRUE_balanced_kpi	0.8	5.0	1
5595	28985	TRUE_kpi	0.8	5.0	1
5595	6776	TRUE_kpi	0.8	5.0	1
5595	6853	TRUE_balanced_kpi	0.8	5.0	1
5595	3727	TRUE_kpi	0.8	5.0	1
5595	57514	TRUE_kpi	0.8	5.0	1
5595	6770	TRUE_kpi	0.8	5.0	1
5595	6887	TRUE_balanced_kpi	0.8	5.0	1
5595	6886	TRUE_balanced_kpi	0.8	5.0	1
5595	1956	TRUE_balanced_kpi	0.8	5.0	1
5595	7832	TRUE_kpi	0.8	5.0	1
5595	6548	TRUE_balanced_kpi	0.8	5.0	1
5595	3735	TRUE_kpi	0.8	5.0	1
5595	9987	TRUE_kpi	0.8	5.0	1
5595	2309	TRUE_kpi	0.8	5.0	1
5595	1017	TRUE_balanced_kpi	0.8	5.0	1
5595	3751	TRUE_kpi	0.8	5.0	1
5595	51676	TRUE_balanced_kpi	0.8	5.0	1
5595	4638	TRUE_balanced_kpi	0.8	5.0	1
5595	790	TRUE_kpi	0.8	5.0	1
5595	3925	TRUE_balanced_kpi	0.8	5.0	1
5595	10762	TRUE_kpi	0.8	5.0	1
5595	6464	TRUE_balanced_kpi	0.8	5.0	1
5595	774	TRUE_kpi	0.8	5.0	1
5595	2113	TRUE_balanced_kpi	0.8	5.0	1
5595	6670	TRUE_kpi	0.8	5.0	1
5595	23286	TRUE_kpi	0.8	5.0	1
5595	2260	TRUE_kpi	0.8	5.0	1
5595	2932	TRUE_balanced_kpi	0.8	5.0	1
5595	3977	TRUE_kpi	0.8	5.0	1
5595	5144	TRUE_balanced_kpi	0.8	5.0	1
5595	1051	TRUE_balanced_kpi	0.8	5.0	1
[truncated: 177,488 more rows]
